# Supplementary material for: Magnetite Alters the Metabolic Interaction between Methanogens and Sulfate-Reducing Bacteria
Source: Environ Sci Technol. 2023 Oct 20;57(43):16399–413. doi: 10.1021/acs.est.3c05948 (PMC10620991; doi:10.1021/acs.est.3c05948)
Supplement: Supplementary file 2 — es3c05948_si_002.xlsx [file es3c05948_si_002.xlsx]

## Sheet: Caption
	Each file shows:
	Column A: genome IDs retrieved from the binning analysis
	Column B: name assigned by the author to each MAG/bin
	Columns C-D: genomes completeness and contamination obtained with CheckM
	Columns E-J: MAGs relative abundance in each sample is reported in green color scale from 0.1 to 1
	Columns K-N: fold change calculated from the relative abundance (in K there is the comparison between the samples taken from R-mag before and after the sulfate shock,
		in L there is the comparison between the samples taken from R-ctrl before and after the sulfate shock, in M there is the comparison between the samples
		taken from R-mag before and after the magnetite addition, in N there is the comparison between the samples taken from R-ctrl at the same time points of the comparison in column M)
	Rest of the columns: KEGG numbers/KEGG modules with description and module completeness for the pathways specified by each sheet name
	Sheets:
	raw_data_refined_bins: all the raw data retrieved from the analysis are reported
	filtered_data_compl.70%_cont15%: raw data filtered for completeness over 70% and contamination lower than 15%. These data are used for the rest of the analysis performed,
				whose results are reported in the other sheets
	Ass.Diss. nitrate reduction: MAGs which presented the genes of the assimilatory and/or dissimilatory nitrate reduction
	Tungstate-molybdate transp.: MAGs which showed the genes encoding the tungstate and molybdate transporters and the molybdate co-factor assembly
	Cytochrome c biosynthesis: MAGs in which thew presence of genes for the cytochrome c biosynthesis were found
	Archaea: MAGs identified as archaea
	SBOBs: acronym for Syntrophic Butyrate-Oxidizing Bacteria; MAGs which exhibited the genes encoding enzymes for butyrate degradation
	SAOBs: acronym for Syntrophic Acetate-Oxidizing Bacteria; MAGs which displayed the Wood-Ljungdhal pathway genes
	SRBs: MAGs characterized by the presence of the assimilatory or dissimilatory sulfate reduction pathway genes
	Potential SOBs: acronym for Sulfate-Oxidizing Bacteria; MAGs identified as potential Sulfate Oxidizing Bacteria, able to produce polysulfides from sulfide
	Fig.5 Extended Table: all MAGs belonging to the specific taxon are investigated for the gene copy number of the reconstructed metabolic pathway present in Figure 5 of the article

## Sheet: raw_data_refined_bins
Genome ID	Assigned taxonomy	Complet.	Contam.	Samples						fold change (log2)
				R-mag P1	R-ctrl P1	R-mag P3	R-ctrl P3	R-mag P4	R-ctrl P4	R-mag P1 vs P3	R-ctrl P1 vs P3	R-mag P3 vs P4	R-ctrl P3 vs P4
concoct_0	Atribacterota sp. DTU1	71.55	0	0.101468	0.0385226	0.0670018	0.0532532	0.02223	0.042637	-0.598748	0.467164	-1.59169	-0.320761		red n.		contam. > 15%
maxbin_001	Candidatus Cloacimonetes sp. DTU2	94.51	0	17.253	8.07855	20.9231	21.6489	5.02939	12.6418	0.278254	1.42213	-2.05664	-0.776094
concoct_2	Unclassified bacteria sp. DTU3	94.44	4.17	0.0100927	0.0149716	0.0356322	0.0220688	0.263418	0.240014	1.81987	0.559782	2.8861	3.44304		black n.		complet. > 90%
metabat2_3	Unclassified bacteria sp. DTU4	97.54	2.73	0.00224803	0.00485221	0.000486179	0.0008153	0.412819	0.106163	-2.2091	-2.57324	9.72981	7.02473		black n.		complet. > 70%
maxbin_003	Bacteroidales sp. DTU5	68.38	0.31	6.66829	5.64113	5.8198	4.33989	6.04667	4.79618	-0.196349	-0.378327	0.0551727	0.144228		black n.		complet. > 70%
metabat2_4	Bacteroidales sp. DTU6	90.61	5.63	1.33131	2.16542	0.188334	0.206094	0.0315199	0.113096	-2.82148	-3.39327	-2.57896	-0.865758
concoct_5	Christensenellaceae sp. DTU7	67.51	5.9	0.0489089	0.0411548	0.102272	0.0876321	0.0128796	0.0145368	1.06425	1.0904	-2.98926	-2.59175
metabat2_7	Bacteroidales sp. DTU8	78.02	0.79	0.797763	0.939402	1.27327	1.12375	0.18215	1.89009	0.674504	0.258513	-2.80534	0.750128
maxbin_008	Firmicutes sp. DTU10	97.51	1.21	1.73072	0.613505	1.15805	0.648243	0.625528	0.6329	-0.579682	0.0794592	-0.888547	-0.0345562
metabat2_8	Eubacteriales sp. DTU9	90.43	1.18	0.44996	0.155771	0.455019	0.302355	0.0888338	0.178323	0.0161316	0.956815	-2.35675	-0.761753
concoct_10	Intestinimonas massiliensis DTU11	74.72	1.34	0.00133659	0.362514	0.0112715	0.0122831	0.000749345	0.00064698	3.07605	-4.88328	-3.9109	-4.24681
metabat2_12	Tepidanaerobacter sp. DTU12	82.69	5.8	0.00747636	0.0104613	0.297245	0.332023	0.159062	0.223622	5.31317	4.98815	-0.902063	-0.570225
concoct_16	Eubacteriaceae sp. DTU13	77.33	0.14	0.156799	0.0579175	0.0509218	0.0269753	0.0358088	0.0229246	-1.62256	-1.10236	-0.50797	-0.234746
maxbin_018	Firmicutes sp. DTU14	88.99	15.75	0.889718	0.410161	0.289901	0.215625	0.164508	0.183006	-1.61779	-0.927668	-0.817402	-0.236631
concoct_19	Syntrophomonas sp. DTU15	92.5	2.04	0.142189	0.272657	0.363103	0.349536	0.0703411	0.0928371	1.35257	0.35835	-2.36794	-1.91267
metabat2_23	Methanoculleus bourgensis DTU16	89.08	6.7	0.037414	0.2617	0.174863	0.447775	1.18861	1.43567	2.22457	0.774859	2.76498	1.68088
concoct_25	Firmicutes sp. DTU17	91.87	14.84	0.269707	0.166589	0.0912595	0.10826	0.0446291	0.0379935	-1.56334	-0.621794	-1.03199	-1.51068
concoct_26	Eubacteriales sp. DTU18	94.74	0	0.0221218	0.156781	0.0323076	0.0573897	0.113885	0.167452	0.546403	-1.44989	1.81764	1.54488
concoct_28	Eubacteriales sp. DTU19	96.5	1.05	0.000768137	0.00278889	0.149428	0.104876	0.00010397	0.0315383	7.60387	5.23285	-10.4891	-1.73351
maxbin_028	Clostridiaceae sp. DTU20	69.66	0.97	0.598262	0.202347	0.327663	0.22084	0.0119078	0.0538518	-0.868563	0.126171	-4.78224	-2.03593
metabat2_32	Petrimonas mucosa DTU21	98.36	1.09	0.122106	0.246237	0.263242	0.227146	0.730349	0.926361	1.10826	-0.116432	1.4722	2.02796
concoct_32	Firmicutes sp. DTU22	58.35	5.61	0.0949428	0.0861389	0.030071	0.0224265	0.0524563	0.0234348	-1.65868	-1.94146	0.802742	0.0634517
concoct_33	Ruminococcus sp. DTU23	83.69	4.73	0.000126584	0.189078	0.042691	0.0229269	0.000350906	0.0737903	8.3977	-3.04387	-6.9267	1.68639
metabat2_33	Clostridiaceae sp. DTU24	70	2.68	9.09125	9.19074	9.64352	8.46413	3.13183	3.46008	0.0850805	-0.118819	-1.62255	-1.29055
metabat2_34	Sphaerochaeta sp. DTU25	91.89	0	1.12296	1.44892	1.3809	1.58496	1.81602	1.12079	0.298312	0.129462	0.395169	-0.499932
concoct_35	Peptococcaceae sp. DTU26	88.77	2.71	0.0789441	0.0782709	0.0043134	0.00301077	0.173904	0.000202855	-4.19393	-4.70027	5.33332	-3.89161
concoct_36	Spirochaetales sp. DTU27	90.27	1.43	0.022371	0.0682444	0.0618432	0.0609261	0.120971	0.13267	1.46699	-0.16365	0.967977	1.12271
concoct_39	Prevotella sp. DTU28	97.69	1.69	0.000575572	0.00395285	0.00152455	0.00385061	0.300853	0.0196315	1.40531	-0.0378056	7.62453	2.35001
maxbin_039	Synergistaceae sp. DTU29	82.36	4.47	0.33623	1.38052	1.44259	1.15514	1.97325	0.945263	2.10114	-0.257135	0.451917	-0.289283
metabat2_41	Aminivibrio sp. DTU30	100	1.69	0.0338088	0.0764932	0.391045	0.368407	1.68847	0.50453	3.53186	2.2679	2.11031	0.45364
metabat2_42	Erysipelotrichaceae sp. DTU31	98.88	0	0.397997	0.690931	2.96751	4.16123	0.0176045	1.27081	2.89842	2.5904	-7.39717	-1.71126
concoct_45	Eubacteriales sp. DTU32	95.82	1.14	0.423559	0.1025	0.0636906	0.0331837	0.0454603	0.0122567	-2.73341	-1.62708	-0.486474	-1.43691
metabat2_46	Petrimonas sp. DTU33	94.54	3.55	0.897346	0.882194	1.89224	1.27132	0.233476	0.897191	1.07636	0.52716	-3.01875	-0.50284
metabat2_51	Unclassified bacteria sp. DTU34	76.15	5.33	0.1366	0.12941	0.0333867	0.0519157	0.0267814	0.256064	-2.03261	-1.3177	-0.318038	2.30226
metabat2_53	Clostridiaceae sp. DTU35	78.71	2.45	0.150262	0.0325843	0.0458671	0.0431396	0.103	0.0520968	-1.71195	0.404838	1.16711	0.272182
maxbin_054	Euryarchaeota sp. DTU36	61.89	5.85	0.0410362	0.0524968	0.0744678	0.0813429	0.194479	0.102741	0.859718	0.631787	1.38493	0.336928
concoct_58	Atribacter sp. DTU37	87.21	0	0.040719	0.0307618	0.086394	0.0876524	0.0334448	0.0818323	1.08523	1.51066	-1.36915	-0.0991237
metabat2_59	Clostridia sp. DTU38	63.07	10.19	0.00699033	0.436418	0.0250741	0.0710926	0.00321053	0.0107839	1.84277	-2.61794	-2.96532	-2.72083
metabat2_60	Eubacteriales sp. DTU39	86.32	2.71	0.0626544	0.0942575	0.13556	0.108	0.116555	0.116454	1.11344	0.196347	-0.217916	0.108729
metabat2_62	Clostridiaceae sp. DTU40	93.26	0.95	0.160519	0.0399255	0.174607	0.141652	0.0728043	0.0934723	0.121374	1.82697	-1.26202	-0.599744
concoct_64	Firmicutes sp. DTU41	91.18	1.47	0.197	0.113598	0.0397639	0.0210879	0.452619	0.209883	-2.30866	-2.42945	3.50877	3.3151
metabat2_68	Tissierellia sp. DTU42	94.41	0	0.0329524	0.0239485	1.33843	0.805949	0.126948	0.504515	5.34401	5.07268	-3.39823	-0.675792
concoct_71	Bacteroidales sp. DTU43	92.42	16.16	0.875538	0.792541	0.743791	0.561761	0.845867	0.625445	-0.235273	-0.496529	0.185533	0.154926
concoct_73	Eubacteriales sp. DTU44	71.78	3.61	0.0735985	0.0724134	0.0270021	0.0226956	0.140048	0.00609055	-1.44661	-1.67384	2.37477	-1.89777
metabat2_75	Defluviitoga tunisiensis DTU45	96.55	13.74	0.00965201	0.0336625	0.0376519	0.0540049	0.37182	0.637888	1.96382	0.681946	3.30381	3.56214
concoct_76	Firmicutes sp. DTU46	66.66	2.82	0.0113354	0.0241486	0.00372077	0.00311789	0.226802	0.0212639	-1.60717	-2.9533	5.92969	2.76976
concoct_79	Acholeplasmataceae sp. DTU47	97.21	0.12	0.00398394	0.209552	0.020812	0.0196299	0.0104457	0.249521	2.38515	-3.41619	-0.994509	3.66804
maxbin_079	Spirochaetales sp. DTU48	64.75	2.84	0.082677	0.0247102	0.0587708	0.0517381	0.0345968	0.064214	-0.492386	1.06612	-0.764463	0.311662
metabat2_80	Mesotoga sp. DTU49	98.12	0.47	7.537e-06	0.000266752	0.0246818	0.034004	0.0796845	0.331483	11.6772	6.99406	1.69085	3.28516
metabat2_81	Christensenella sp. DTU50	93.15	1.21	0.0295934	0.255343	0.302519	0.392331	0.460672	0.391192	3.35368	0.619635	0.606712	-0.00419394
metabat2_83	Bacteroidales sp. DTU51	87.8	4.57	0.63331	0.63955	0.143982	0.144247	1.09202	0.338964	-2.13702	-2.14851	2.92304	1.23259
metabat2_87	Acholeplasmataceae sp. DTU52	96.67	23.72	0.0469745	0.0283177	0.139626	0.167679	0.148087	0.603468	1.57162	2.56593	0.0848767	1.84757
metabat2_89	Bacteroidales sp. DTU53	95	1.9	0.0966752	0.156098	0.165498	0.185644	0.723906	0.555781	0.775596	0.250083	2.12899	1.58198
concoct_92	Eubacteriales sp. DTU54	79.42	5.87	0.129492	0.00552768	0.0554215	0.0563036	0.000121209	0.0111467	-1.22434	3.34848	-8.83681	-2.3366
metabat2_92	Spirochaetales sp. DTU55	43.68	0.78	0.0444182	0.170096	0.242685	0.232632	0.0507732	0.280357	2.44986	0.451699	-2.25695	0.269215
metabat2_98	Methanosarcina mazei DTU56	99.35	0.65	0.0224051	0.0533554	0.00143499	0.00114911	0.742454	2.54528e-05	-3.96472	-5.53705	9.01512	-5.49655
metabat2_101	Candidatus Methanoculleus thermohydrogenotrophicum DTU57	97.06	10.46	0.0402326	0.216645	0.208652	0.507021	0.19	1.46019	2.37467	1.22671	-0.135105	1.52604
concoct_102	Spirochaetales sp. DTU58	87.5	1.34	0.00214061	0.0185217	0.0129153	0.0133275	0.209068	0.114363	2.59298	-0.474812	4.01683	3.10115
metabat2_103	Candidatus Cloacimonetes sp. DTU59	96.7	1.1	1.14795	1.06477	0.0266401	0.0321629	0.00728025	0.00585161	-5.42931	-5.049	-1.87154	-2.45849
metabat2_104	Thermoanaerobacterales sp. DTU60	93.27	19.41	0.199525	0.269137	0.120345	0.0811283	0.080773	0.0362976	-0.72939	-1.73006	-0.575237	-1.16033
metabat2_105	Firmicutes sp. DTU61	94.89	2.82	1.11015	0.839651	0.478997	0.404	0.606105	0.44558	-1.21267	-1.05543	0.339553	0.141328
metabat2_107	Firmicutes sp. DTU62	95.1	3.76	0.0328857	0.0984088	0.134125	0.150885	0.139898	0.157185	2.02805	0.616591	0.0607956	0.0590102
metabat2_108	Bacteroidales sp. DTU63	80.17	1.52	0.000528705	0.000603744	0.0843434	0.101845	0.115055	0.0870155	7.31767	7.39823	0.447975	-0.227036
concoct_109	Unclassified bacteria sp. DTU64	98.88	0.05	0.0501861	0.494511	0.0621758	0.11107	0.071618	0.129049	0.309067	-2.15453	0.203967	0.216449
concoct_111	Syntrophomonadaceae sp. DTU65	61.88	3.82	0.0055352	0.00305687	0.112558	0.144397	0.000152684	0.000553997	4.34588	5.56184	-9.52589	-8.02594
concoct_112	Myxococcota sp. DTU66	83.97	0.72	0.192863	0.0496512	0.0271359	0.0549695	0.0576635	0.124062	-2.8293	0.146803	1.08746	1.17436
concoct_113	Syntrophomonadaceae sp. DTU67	96.85	1.33	0.00983367	0.0298776	0.0615646	0.0732284	0.000817326	0.194173	2.6463	1.29334	-6.23505	1.40686
metabat2_113	Acholeplasmataceae sp. DTU68	89.2	7.58	0.000945894	0.00396079	0.0102154	0.00548967	0.405626	0.147847	3.43292	0.47093	5.31133	4.75124
metabat1_115	Bacteroidales sp. DTU69	98.1	1.43	0.00111955	0.00125005	0.539161	0.917114	1.13756	2.26526	8.91165	9.51897	1.07715	1.3045
metabat1_118	Firmicutes sp. DTU70	93.22	2.68	0.76111	1.1261	0.280843	0.270598	1.17553	0.46822	-1.43834	-2.05711	2.06548	0.791038
metabat1_120	Clostridiaceae sp. DTU71	95.1	1.75	0.0870178	0.0535455	0.0257694	0.0252804	0.623698	0.125049	-1.75565	-1.08275	4.59712	2.3064
metabat2_120	Clostridiaceae sp. DTU72	84.31	1.63	0.186423	0.419138	0.471323	0.768673	0.866785	0.247412	1.33813	0.874943	0.878959	-1.63545
concoct_122	Tenericutes sp. DTU73	93.33	1.33	1.16484	0.0766436	0.00665763	0.0048861	3.12863e-05	0.00807377	-7.45091	-3.97141	-7.73333	0.724558
concoct_123	Methanomassiliicoccaceae sp. DTU74	65.18	0.06	3.28695e-05	0.000312375	0.0432701	0.118426	0.00889549	0.0904712	10.3624	8.56649	-2.28223	-0.388451
metabat2_126	Acholeplasmataceae sp. DTU75	94.67	0	0.000468854	0.00117796	0.0274792	0.0191583	7.54828	0.627488	5.87306	4.02361	8.10167	5.03355
concoct_126	Verrucomicrobia sp. DTU76	93.92	2.7	0.00757141	0.106016	0.0525539	0.19158	0.339531	0.432098	2.79516	0.853667	2.69167	1.17341
metabat2_129	Bacteroidetes sp. DTU78	86.83	0.54	0.239744	0.166541	0.162323	0.10451	0.044715	0.0481711	-0.562627	-0.672237	-1.86004	-1.1174
concoct_129	Firmicutes sp. DTU77	75.89	3.3	0.0337684	0.0195287	0.119658	0.114969	0.019457	0.0232989	1.82517	2.55757	-2.62055	-2.30291
metabat1_130	Syntrophomonadaceae sp. DTU80	91.98	0	0.0227717	0.697742	0.0018465	0.00132358	0.00234604	0.000554363	-3.62438	-9.04211	0.345436	-1.25554
concoct_130	Spirochaetales sp. DTU79	91.07	1.5	0.000971462	0.00795175	0.00997649	0.0114953	0.358923	0.0472537	3.3603	0.531696	5.169	2.03939
concoct_131	Armatimonadetes sp. DTU83	100	1.15	0.00979368	0.0132367	0.0646791	0.0825028	0.122341	0.0737114	2.72338	2.6399	0.919536	-0.162557
metabat2_131	Erysipelotrichia sp. DTU81	97.17	0	0.389126	0.587223	0.628042	0.514976	0.049306	0.228265	0.690625	-0.189403	-3.67103	-1.1738
metabat1_131	Sphaerochaeta sp. DTU82	81.79	1.49	0.000770692	1.01379	0.0367363	0.058061	0.0043668	0.0092326	5.57491	-4.12605	-3.07256	-2.65276
metabat2_132	Fermentimonas massiliensis DTU84	100	0.27	1.59148	1.78148	0.335542	0.198522	0.255399	0.370832	-2.2458	-3.1657	-0.393741	0.901466
metabat1_134	Luteimonas sp. DTU85	90.68	1.8	0.114211	0.00367839	0.0141759	0.0077803	0.000208071	0.358159	-3.01019	1.08075	-6.09022	5.52463
concoct_138	Unclassified bacteria sp. DTU86	58.66	2.92	1.79502e-05	2.64708e-05	1.93618e-05	1.41941e-05	0.32049	0.00816809	0.109215	-0.899113	14.0148	9.16857
metabat1_139	Synergistes jonesii DTU87	100	0	0.000121564	0.0754915	0.30203	0.277414	0.0843338	0.168366	11.2788	1.87765	-1.84051	-0.72044
metabat2_140	Syntrophomonas wolfei DTU88	97.31	1.16	0.0436226	0.0707851	0.0833467	0.0846514	0.485097	0.146896	0.934048	0.258087	2.54108	0.795189
concoct_140	Bacteroidales sp. DTU90	96.84	4.07	0.0720987	0.000552581	0.217266	0.171954	0.374229	0.416082	1.59142	8.28162	0.784455	1.27485
metabat1_140	Bacteroidales sp. DTU89	93.71	0.95	0.542057	2.87333	2.06698	2.42627	8.31809	4.76142	1.93101	-0.243981	2.00872	0.97265
metabat2_141	Anaerolineaceae sp. DTU91	64.55	2.42	0.0111774	0.00803493	0.0966894	0.0808435	0.077454	0.226967	3.11277	3.33078	-0.320018	1.48928
concoct_142	Xenobium purgamenti DTU92	89.81	2.78	0.153551	0.130006	0.0890646	0.0866953	0.14914	0.182451	-0.785796	-0.584552	0.743742	1.07349
metabat1_144	Syntrophomonas sp. DTU93	91.16	4.92	0.708701	0.804582	1.02717	0.799515	4.10808	1.61144	0.535426	-0.00911415	1.99979	1.01115
metabat1_145	Sedimentibacter sp. DTU94	97.32	0	5.23542	2.70535	0.222276	0.204546	2.13714	0.311077	-4.55788	-3.72532	3.26526	0.60485
concoct_147	Eubacteriales sp. DTU95	91.76	2.7	0.0664989	0.0749048	0.0910722	0.0571984	0.0210954	0.0210385	0.45368	-0.389084	-2.11008	-1.44294
metabat2_147	Syntrophomonas sp. DTU96	80.43	6.27	0.416702	0.0878211	0.57928	0.369057	1.26134	0.351522	0.475243	2.07121	1.12263	-0.0702286
metabat1_147	Bacteroidales sp. DTU97	73.94	0.91	0.0609738	0.62465	0.998043	1.98509	0.551819	1.84192	4.03284	1.66809	-0.854907	-0.107999
concoct_148	Ruminococcus sp. DTU98	95.34	2.4	0.000113324	0.0879124	0.12318	0.0636384	0.000344272	0.00772779	10.0861	-0.46617	-8.483	-3.04177
metabat1_148	Firmicutes sp. DTU100	93.14	3.71	0.49315	0.166867	0.15937	0.145015	0.190836	0.0690851	-1.62965	-0.202498	0.259954	-1.06975
metabat2_148	Firmicutes sp. DTU99	37.08	2.4	0.679537	0.79027	0.549551	0.671633	1.17985	0.609534	-0.306298	-0.234672	1.10228	-0.139968
concoct_149	Methanosarcina sp. DTU101	95.06	1.4	0.210078	0.126579	0.00598405	0.00578864	0.0512828	0.000101916	-5.13366	-4.45067	3.09928	-5.82778
metabat1_149	Clostridiaceae sp. DTU102	84.17	4.76	0.083775	0.0673406	0.119732	0.119007	0.369355	0.283743	0.51522	0.8215	1.6252	1.25354
maxbin_151	Bacteroidales sp. DTU103	94.07	1.98	0.00267465	0.00562736	0.0122909	0.014373	3.48661	0.285895	2.20017	1.35283	8.14808	4.31405
metabat2_151	Firmicutes sp. DTU104	90.62	18.3	0.21223	0.222426	0.0919765	0.0862412	0.252007	0.185762	-1.20629	-1.36688	1.45413	1.107
metabat1_152	Verrucomicrobia sp. DTU105	88.68	1.38	0.995659	0.594425	0.190672	0.0837722	0.156974	0.0993452	-2.38456	-2.82695	-0.280569	0.245979
concoct_153	Syntrophomonas sp. DTU106	96.81	2.88	0.00138833	0.0174672	0.155825	0.190234	0.216688	0.224529	6.81043	3.44505	0.475691	0.239128
metabat1_154	Syntrophopropionicum sp. DTU107	92.94	1.4	0.00535207	0.00226774	0.0471604	0.0747387	0.25422	0.0584555	3.13941	5.04253	2.43043	-0.354516
metabat2_154	Syntrophothermus sp. DTU108	88.08	1.69	0.204824	0.102304	0.0473655	0.0340338	0.100227	0.0913483	-2.11248	-1.58783	1.08137	1.42441
concoct_155	Eubacteriales sp. DTU110	69.57	0	0.0156683	0.176829	0.0433646	0.0790044	0.0462713	0.105172	1.46867	-1.16235	0.0935981	0.412744
metabat2_155	Unclassified bacteria sp. DTU109	55.59	4.18	0.0569378	0.116312	0.0118147	0.0200179	0.285945	0.184186	-2.2688	-2.53864	4.59708	3.2018
metabat2_156	Sedimentibacter sp. DTU111	95.05	4.08	0.136889	0.229341	0.167218	0.119452	0.322633	0.0839972	0.288721	-0.941062	0.94817	-0.508022
metabat1_158	Sphaerochaeta sp. DTU112	90.8	2.3	0.634992	0.850298	2.20235	2.17317	2.05989	6.44891	1.79424	1.35376	-0.0964751	1.56925
metabat2_159	Eubacteriales sp. DTU113	88.89	1.98	0.00925432	0.0327044	0.0407198	0.0527385	0.279882	0.092204	2.13753	0.689375	2.78101	0.805972
metabat1_159	Bacteroidales sp. DTU114	88.3	1.77	5.64558	10.0175	1.19216	2.1758	3.83796	4.32298	-2.24354	-2.2029	1.68676	0.990481
metabat2_161	Pyramidobacter sp. DTU115	100	1.69	0.00107418	0.29155	0.26901	0.381045	0.00120655	0.0280558	7.96828	0.386215	-7.80063	-3.76359
metabat2_164	Firmicutes sp. DTU116	97.75	0.16	0.586256	0.137287	0.303538	0.458701	0.0602114	0.471708	-0.94965	1.74036	-2.33377	0.0403392
concoct_166	Eubacteriales sp. DTU117	68.92	1.53	0.106796	0.143501	0.0192105	0.0312119	0.00226333	0.0382562	-2.47489	-2.2009	-3.08538	0.293599
concoct_167	Candidatus Saccharibacteria sp. DTU118	64.1	0	0.000476145	0.000139436	1.35708	0.955622	0.0279683	0.114762	11.4768	12.7426	-5.60057	-3.0578
metabat1_169	Syntrophaceticus schinkii DTU119	91.82	2.93	1.284	1.56775	4.68134	3.63523	0.145006	2.23046	1.86628	1.21335	-5.01274	-0.704707
concoct_169	Chloroflexi sp. DTU120	88.55	2.19	0.00649081	0.00867981	0.0656637	0.066787	0.558224	0.1485	3.33863	2.94383	3.08768	1.15282
metabat1_170	Methanoculleus sp. DTU121	82.68	0.65	0.105608	0.19843	0.307792	0.310502	0.0121202	0.282231	1.54323	0.645973	-4.66648	-0.137726
concoct_171	Candidatus Falkowbacteria sp. DTU122	48.39	1.1	0.234599	0.164147	0.000187346	2.74685e-05	0.000224252	7.30115e-05	-10.2903	-12.5449	0.259416	1.41034
metabat1_174	Aminobacterium colombiense DTU123	100	0	0.443056	0.577589	0.288617	0.359112	0.0917743	0.470125	-0.618333	-0.685608	-1.65299	0.38861
concoct_175	Tenericutes sp. DTU124	48.03	2.9	4.28316e-05	0.000326341	0.001155	0.00195593	0.162146	0.0926945	4.75307	2.5834	7.13326	5.56656
metabat1_178	Oscillospiraceae sp. DTU125	89.26	1.34	0.187905	0.253734	0.665367	0.710584	0.345513	0.353905	1.82414	1.48569	-0.945408	-1.00564
concoct_179	Spirochaetales sp. DTU126	98.78	10.34	0.265805	0.317387	0.430653	0.431233	0.356661	0.266419	0.696156	0.442225	-0.271971	-0.694769
metabat1_179	Acetomicrobium sp. DTU127	92.37	3.39	0.0827708	0.0789372	0.133426	0.116351	0.120688	0.230857	0.688845	0.559711	-0.14476	0.988511
concoct_180	Candidatus Falkowbacteria sp. DTU128	52.19	0	0.356594	0.0209826	8.96769e-05	7.04375e-05	1.35306e-05	3.74447e-05	-11.9573	-8.21863	-2.72851	-0.911583
metabat1_182	Bacteroidales sp. DTU129	92.4	0.81	0.0847135	0.548188	0.0848973	0.214233	0.0312567	0.218099	0.00312561	-1.35549	-1.44155	0.0258015
concoct_194	Chloroflexi sp. DTU130	80.28	5.08	0.0125555	0.0535436	0.0517455	0.0594316	0.152749	0.00923832	2.04311	0.150517	1.56166	-2.68553
concoct_197	Fermentimonas sp. DTU131	90.16	8.47	0.559536	0.512314	0.048331	0.0450299	0.0884523	0.0329547	-3.53321	-3.50807	0.87195	-0.450402
concoct_210	Chloroflexi sp. DTU132	56.86	5.79	0.0317084	0.0804627	0.0644852	0.0493591	0.027103	0.022332	1.0241	-0.705003	-1.25052	-1.1442
concoct_222	Lentisphaeria sp. DTU133	51.64	1.69	0.00827323	0.0756979	0.0110392	0.0248476	0.0254398	0.11455	0.416114	-1.60715	1.20445	2.2048
concoct_227	Unclassified bacteria sp. DTU134	58.28	1.72	0.0823573	0.0194328	0.0451175	0.0559849	0.0039219	0.167957	-0.86821	1.52654	-3.52406	1.58499
concoct_231	Eubacteriales sp. DTU135	93.97	3.1	0.116463	0.0476349	0.0962013	0.105067	0.244053	0.168618	-0.275743	1.14121	1.34306	0.682456
concoct_238	Firmicutes sp. DTU136	65.47	2.12	0.109538	0.0585061	0.0806926	0.0741814	0.00369207	0.0124136	-0.440922	0.342471	-4.44994	-2.57914
concoct_241	Lachnospiraceae sp. DTU137	87.14	5.07	3.76776e-05	0.329667	0.0230333	0.111374	0.000213663	0.0342334	9.2558	-1.5656	-6.75224	-1.70193
concoct_244	Eubacteriales sp. DTU138	84.39	4.25	0.293991	0.150014	0.00891342	0.00636156	0.0323723	0.0306937	-5.04365	-4.55957	1.86071	2.27049
concoct_251	Gelria sp. DTU139	94.51	18.16	0.263229	0.0106949	0.759753	0.55603	0.109525	0.309893	1.52921	5.70016	-2.79427	-0.843392
concoct_255	Eubacteriales sp. DTU140	63.96	4.15	0.0419974	0.0387557	0.0299104	0.0199715	0.10437	0.0684886	-0.489653	-0.956465	1.80298	1.77792
concoct_257	Syntrophothermus sp. DTU141	96	2	0.0117964	0.00102656	0.0165976	0.00725877	0.42966	0.00838799	0.492623	2.8219	4.69415	0.208601
concoct_259	Bacteroidales sp. DTU142	81.05	4.86	0.00876247	0.140405	0.0573728	0.0594636	0.0305104	0.0828333	2.71096	-1.23951	-0.911065	0.478203
concoct_260	Firmicutes sp. DTU143	85.18	73.67	0.157176	0.143839	0.138617	0.139635	0.240431	0.13308	-0.181277	-0.0427906	0.79452	-0.0693616
concoct_263	Clostridiaceae sp. DTU144	73.67	33.26	0.00624242	0.00651679	0.118847	0.115993	0.113087	0.141046	4.25086	4.15373	-0.071674	0.282124
metabat1_107	Cryptobacteroides sp. DTU145	63.76	0.57	4.56101	4.68151	1.25162	2.389	2.3937	3.85263	-1.86555	-0.970566	0.935444	0.689433
Unbinned				19.856	21.6548	19.5788	19.741	17.8175	20.5015

## Sheet: filtered_data_compl.70%_cont10%
Genome ID	Assigned taxonomy	Complet.	Contam.	Samples						fold change (log2)
				R-mag P1	R-ctrl P1	R-mag P3	R-ctrl P3	R-mag P4	R-ctrl P4	R-mag P1 vs P3	R-ctrl P1 vs P3	R-mag P3 vs P4	R-ctrl P3 vs P4
metabat2_3	Unclassified bacteria sp. DTU4	97.54	2.73	0.00224803	0.00485221	0.000486179	0.0008153	0.412819	0.106163	-2.2091	-2.57324	9.72981	7.02473
metabat2_98	Methanosarcina mazei DTU56	99.35	0.65	0.0224051	0.0533554	0.00143499	0.00114911	0.742454	2.54528e-05	-3.96472	-5.53705	9.01512	-5.49655		black n.		complet. > 90%
maxbin_151	Bacteroidales sp. DTU103	94.07	1.98	0.00267465	0.00562736	0.0122909	0.014373	3.48661	0.285895	2.20017	1.35283	8.14808	4.31405		black n.		complet. > 70%
metabat2_126	Acholeplasmataceae sp. DTU75	94.67	0	0.000468854	0.00117796	0.0274792	0.0191583	7.54828	0.627488	5.87306	4.02361	8.10167	5.03355
concoct_39	Prevotella sp. DTU28	97.69	1.69	0.000575572	0.00395285	0.00152455	0.00385061	0.300853	0.0196315	1.40531	-0.0378056	7.62453	2.35001
concoct_35	Peptococcaceae sp. DTU26	88.77	2.71	0.0789441	0.0782709	0.0043134	0.00301077	0.173904	0.000202855	-4.19393	-4.70027	5.33332	-3.89161
metabat2_113	Acholeplasmataceae sp. DTU68	89.2	7.58	0.000945894	0.00396079	0.0102154	0.00548967	0.405626	0.147847	3.43292	0.47093	5.31133	4.75124
concoct_130	Spirochaetales sp. DTU79	91.07	1.5	0.000971462	0.00795175	0.00997649	0.0114953	0.358923	0.0472537	3.3603	0.531696	5.169	2.03939
concoct_257	Syntrophothermus sp. DTU141	96	2	0.0117964	0.00102656	0.0165976	0.00725877	0.42966	0.00838799	0.492623	2.8219	4.69415	0.208601
metabat1_120	Clostridiaceae sp. DTU71	95.1	1.75	0.0870178	0.0535455	0.0257694	0.0252804	0.623698	0.125049	-1.75565	-1.08275	4.59712	2.3064
concoct_102	Spirochaetales sp. DTU58	87.5	1.34	0.00214061	0.0185217	0.0129153	0.0133275	0.209068	0.114363	2.59298	-0.474812	4.01683	3.10115
concoct_64	Firmicutes sp. DTU41	91.18	1.47	0.197	0.113598	0.0397639	0.0210879	0.452619	0.209883	-2.30866	-2.42945	3.50877	3.3151
metabat1_145	Sedimentibacter sp. DTU94	97.32	0	5.23542	2.70535	0.222276	0.204546	2.13714	0.311077	-4.55788	-3.72532	3.26526	0.60485
concoct_149	Methanosarcina sp. DTU101	95.06	1.4	0.210078	0.126579	0.00598405	0.00578864	0.0512828	0.000101916	-5.13366	-4.45067	3.09928	-5.82778
concoct_169	Chloroflexi sp. DTU120	88.55	2.19	0.00649081	0.00867981	0.0656637	0.066787	0.558224	0.1485	3.33863	2.94383	3.08768	1.15282
metabat2_83	Bacteroidales sp. DTU51	87.8	4.57	0.63331	0.63955	0.143982	0.144247	1.09202	0.338964	-2.13702	-2.14851	2.92304	1.23259
concoct_2	Unclassified bacteria sp. DTU3	94.44	4.17	0.0100927	0.0149716	0.0356322	0.0220688	0.263418	0.240014	1.81987	0.559782	2.8861	3.44304
metabat2_159	Eubacteriales sp. DTU113	88.89	1.98	0.00925432	0.0327044	0.0407198	0.0527385	0.279882	0.092204	2.13753	0.689375	2.78101	0.805972
metabat2_23	Methanoculleus bourgensis DTU16	89.08	6.7	0.037414	0.2617	0.174863	0.447775	1.18861	1.43567	2.22457	0.774859	2.76498	1.68088
concoct_126	Verrucomicrobia sp. DTU76	93.92	2.7	0.00757141	0.106016	0.0525539	0.19158	0.339531	0.432098	2.79516	0.853667	2.69167	1.17341
metabat2_140	Syntrophomonas wolfei DTU88	97.31	1.16	0.0436226	0.0707851	0.0833467	0.0846514	0.485097	0.146896	0.934048	0.258087	2.54108	0.795189
metabat1_154	Syntrophopropionicum sp. DTU107	92.94	1.4	0.00535207	0.00226774	0.0471604	0.0747387	0.25422	0.0584555	3.13941	5.04253	2.43043	-0.354516
concoct_73	Eubacteriales sp. DTU44	71.78	3.61	0.0735985	0.0724134	0.0270021	0.0226956	0.140048	0.00609055	-1.44661	-1.67384	2.37477	-1.89777
metabat2_89	Bacteroidales sp. DTU53	95	1.9	0.0966752	0.156098	0.165498	0.185644	0.723906	0.555781	0.775596	0.250083	2.12899	1.58198
metabat2_41	Aminivibrio sp. DTU30	100	1.69	0.0338088	0.0764932	0.391045	0.368407	1.68847	0.50453	3.53186	2.2679	2.11031	0.45364
metabat1_118	Firmicutes sp. DTU70	93.22	2.68	0.76111	1.1261	0.280843	0.270598	1.17553	0.46822	-1.43834	-2.05711	2.06548	0.791038
metabat1_140	Bacteroidales sp. DTU89	93.71	0.95	0.542057	2.87333	2.06698	2.42627	8.31809	4.76142	1.93101	-0.243981	2.00872	0.97265
metabat1_144	Syntrophomonas sp. DTU93	91.16	4.92	0.708701	0.804582	1.02717	0.799515	4.10808	1.61144	0.535426	-0.00911415	1.99979	1.01115
concoct_244	Eubacteriales sp. DTU138	84.39	4.25	0.293991	0.150014	0.00891342	0.00636156	0.0323723	0.0306937	-5.04365	-4.55957	1.86071	2.27049
concoct_26	Eubacteriales sp. DTU18	94.74	0	0.0221218	0.156781	0.0323076	0.0573897	0.113885	0.167452	0.546403	-1.44989	1.81764	1.54488
metabat2_80	Mesotoga sp. DTU49	98.12	0.47	7.537e-06	0.000266752	0.0246818	0.034004	0.0796845	0.331483	11.6772	6.99406	1.69085	3.28516
metabat1_159	Bacteroidales sp. DTU114	88.3	1.77	5.64558	10.0175	1.19216	2.1758	3.83796	4.32298	-2.24354	-2.2029	1.68676	0.990481
metabat1_149	Clostridiaceae sp. DTU102	84.17	4.76	0.083775	0.0673406	0.119732	0.119007	0.369355	0.283743	0.51522	0.8215	1.6252	1.25354
concoct_194	Chloroflexi sp. DTU130	80.28	5.08	0.0125555	0.0535436	0.0517455	0.0594316	0.152749	0.00923832	2.04311	0.150517	1.56166	-2.68553
metabat2_32	Petrimonas mucosa sp. DTU21	98.36	1.09	0.122106	0.246237	0.263242	0.227146	0.730349	0.926361	1.10826	-0.116432	1.4722	2.02796
concoct_231	Eubacteriales sp. DTU135	93.97	3.1	0.116463	0.0476349	0.0962013	0.105067	0.244053	0.168618	-0.275743	1.14121	1.34306	0.682456
metabat2_53	Clostridiaceae sp. DTU35	78.71	2.45	0.150262	0.0325843	0.0458671	0.0431396	0.103	0.0520968	-1.71195	0.404838	1.16711	0.272182
metabat2_147	Syntrophomonas sp. DTU96	80.43	6.27	0.416702	0.0878211	0.57928	0.369057	1.26134	0.351522	0.475243	2.07121	1.12263	-0.0702286
concoct_112	Myxococcota sp. DTU66	83.97	0.72	0.192863	0.0496512	0.0271359	0.0549695	0.0576635	0.124062	-2.8293	0.146803	1.08746	1.17436
metabat2_154	Syntrophothermus sp. DTU108	88.08	1.69	0.204824	0.102304	0.0473655	0.0340338	0.100227	0.0913483	-2.11248	-1.58783	1.08137	1.42441
metabat1_115	Bacteroidales sp. DTU69	98.1	1.43	0.00111955	0.00125005	0.539161	0.917114	1.13756	2.26526	8.91165	9.51897	1.07715	1.3045
concoct_36	Spirochaetales sp. DTU27	90.27	1.43	0.022371	0.0682444	0.0618432	0.0609261	0.120971	0.13267	1.46699	-0.16365	0.967977	1.12271
metabat2_156	Sedimentibacter sp. DTU111	95.05	4.08	0.136889	0.229341	0.167218	0.119452	0.322633	0.0839972	0.288721	-0.941062	0.94817	-0.508022
concoct_131	Armatimonadetes sp. DTU83	100	1.15	0.00979368	0.0132367	0.0646791	0.0825028	0.122341	0.0737114	2.72338	2.6399	0.919536	-0.162557
metabat2_120	Clostridiaceae sp. DTU72	84.31	1.63	0.186423	0.419138	0.471323	0.768673	0.866785	0.247412	1.33813	0.874943	0.878959	-1.63545
concoct_197	Fermentimonas sp. DTU131	90.16	8.47	0.559536	0.512314	0.048331	0.0450299	0.0884523	0.0329547	-3.53321	-3.50807	0.87195	-0.450402
concoct_140	Bacteroidales sp. DTU90	96.84	4.07	0.0720987	0.000552581	0.217266	0.171954	0.374229	0.416082	1.59142	8.28162	0.784455	1.27485
concoct_142	Xenobium purgamenti sp. DTU92	89.81	2.78	0.153551	0.130006	0.0890646	0.0866953	0.14914	0.182451	-0.785796	-0.584552	0.743742	1.07349
metabat2_81	Christensenella sp. DTU50	93.15	1.21	0.0295934	0.255343	0.302519	0.392331	0.460672	0.391192	3.35368	0.619635	0.606712	-0.00419394
concoct_153	Syntrophomonas sp. DTU106	96.81	2.88	0.00138833	0.0174672	0.155825	0.190234	0.216688	0.224529	6.81043	3.44505	0.475691	0.239128
maxbin_039	Synergistaceae sp. DTU29	82.36	4.47	0.33623	1.38052	1.44259	1.15514	1.97325	0.945263	2.10114	-0.257135	0.451917	-0.289283
metabat2_108	Bacteroidales sp. DTU63	80.17	1.52	0.000528705	0.000603744	0.0843434	0.101845	0.115055	0.0870155	7.31767	7.39823	0.447975	-0.227036
metabat2_34	Sphaerochaeta sp. DTU25	91.89	0	1.12296	1.44892	1.3809	1.58496	1.81602	1.12079	0.298312	0.129462	0.395169	-0.499932
metabat1_144	Syntrophomonas sp. DTU93	91.16	4.92	0.708701	0.804582	1.02717	0.799515	4.10808	1.61144	0.535426	-0.00911415	1.99979	1.01115
metabat2_105	Firmicutes sp. DTU61	94.89	2.82	1.11015	0.839651	0.478997	0.404	0.606105	0.44558	-1.21267	-1.05543	0.339553	0.141328
metabat1_148	Firmicutes sp. DTU100	93.14	3.71	0.49315	0.166867	0.15937	0.145015	0.190836	0.0690851	-1.62965	-0.202498	0.259954	-1.06975
concoct_109	Unclassified bacteria sp. DTU64	98.88	0.05	0.0501861	0.494511	0.0621758	0.11107	0.071618	0.129049	0.309067	-2.15453	0.203967	0.216449
metabat2_107	Firmicutes sp. DTU62	95.1	3.76	0.0328857	0.0984088	0.134125	0.150885	0.139898	0.157185	2.02805	0.616591	0.0607956	0.0590102
metabat1_158	Sphaerochaeta sp. DTU112	90.8	2.3	0.634992	0.850298	2.20235	2.17317	2.05989	6.44891	1.79424	1.35376	-0.0964751	1.56925
metabat2_101	Candidatus Methanoculleus thermohydrogenotrophicum DTU57	97.06	10.46	0.0402326	0.216645	0.208652	0.507021	0.19	1.46019	2.37467	1.22671	-0.135105	1.52604
metabat1_179	Acetomicrobium sp. DTU127	92.37	3.39	0.0827708	0.0789372	0.133426	0.116351	0.120688	0.230857	0.688845	0.559711	-0.14476	0.988511
metabat2_60	Eubacteriales sp. DTU39	86.32	2.71	0.0626544	0.0942575	0.13556	0.108	0.116555	0.116454	1.11344	0.196347	-0.217916	0.108729
concoct_179	Spirochaetales sp. DTU126	98.78	10.34	0.265805	0.317387	0.430653	0.431233	0.356661	0.266419	0.696156	0.442225	-0.271971	-0.694769
metabat1_152	Verrucomicrobia sp. DTU105	88.68	1.38	0.995659	0.594425	0.190672	0.0837722	0.156974	0.0993452	-2.38456	-2.82695	-0.280569	0.245979
metabat2_51	Unclassified bacteria sp. DTU34	76.15	5.33	0.1366	0.12941	0.0333867	0.0519157	0.0267814	0.256064	-2.03261	-1.3177	-0.318038	2.30226
metabat2_132	Fermentimonas massiliensis DTU84	100	0.27	1.59148	1.78148	0.335542	0.198522	0.255399	0.370832	-2.2458	-3.1657	-0.393741	0.901466
concoct_45	Eubacteriales sp. DTU32	95.82	1.14	0.423559	0.1025	0.0636906	0.0331837	0.0454603	0.0122567	-2.73341	-1.62708	-0.486474	-1.43691
concoct_16	Eubacteriaceae sp. DTU13	77.33	0.14	0.156799	0.0579175	0.0509218	0.0269753	0.0358088	0.0229246	-1.62256	-1.10236	-0.50797	-0.234746
metabat1_147	Bacteroidales sp. DTU97	73.94	0.91	0.0609738	0.62465	0.998043	1.98509	0.551819	1.84192	4.03284	1.66809	-0.854907	-0.107999
maxbin_008	Firmicutes sp. DTU10	97.51	1.21	1.73072	0.613505	1.15805	0.648243	0.625528	0.6329	-0.579682	0.0794592	-0.888547	-0.0345562
metabat2_12	Tepidanaerobacter sp. DTU12	82.69	5.8	0.00747636	0.0104613	0.297245	0.332023	0.159062	0.223622	5.31317	4.98815	-0.902063	-0.570225
concoct_259	Bacteroidales sp. DTU142	81.05	4.86	0.00876247	0.140405	0.0573728	0.0594636	0.0305104	0.0828333	2.71096	-1.23951	-0.911065	0.478203
metabat1_178	Oscillospiraceae sp. DTU125	89.26	1.34	0.187905	0.253734	0.665367	0.710584	0.345513	0.353905	1.82414	1.48569	-0.945408	-1.00564
concoct_79	Acholeplasmataceae sp. DTU47	97.21	0.12	0.00398394	0.209552	0.020812	0.0196299	0.0104457	0.249521	2.38515	-3.41619	-0.994509	3.66804
metabat2_62	Clostridiaceae sp. DTU40	93.26	0.95	0.160519	0.0399255	0.174607	0.141652	0.0728043	0.0934723	0.121374	1.82697	-1.26202	-0.599744
concoct_58	Atribacter sp. DTU37	87.21	0	0.040719	0.0307618	0.086394	0.0876524	0.0334448	0.0818323	1.08523	1.51066	-1.36915	-0.0991237
metabat1_182	Bacteroidales sp. DTU129	92.4	0.81	0.0847135	0.548188	0.0848973	0.214233	0.0312567	0.218099	0.00312561	-1.35549	-1.44155	0.0258015
concoct_0	Atribacterota sp. DTU1	71.55	0	0.101468	0.0385226	0.0670018	0.0532532	0.02223	0.042637	-0.598748	0.467164	-1.59169	-0.320761
metabat2_33	Clostridiaceae sp. DTU24	70	2.68	9.09125	9.19074	9.64352	8.46413	3.13183	3.46008	0.0850805	-0.118819	-1.62255	-1.29055
metabat1_174	Aminobacterium colombiense DTU123	100	0	0.443056	0.577589	0.288617	0.359112	0.0917743	0.470125	-0.618333	-0.685608	-1.65299	0.38861
metabat1_139	Synergistes jonesii DTU87	100	0	0.000121564	0.0754915	0.30203	0.277414	0.0843338	0.168366	11.2788	1.87765	-1.84051	-0.72044
metabat2_129	Bacteroidetes sp. DTU78	86.83	0.54	0.239744	0.166541	0.162323	0.10451	0.044715	0.0481711	-0.562627	-0.672237	-1.86004	-1.1174
metabat2_103	Candidatus Cloacimonetes sp. DTU59	96.7	1.1	1.14795	1.06477	0.0266401	0.0321629	0.00728025	0.00585161	-5.42931	-5.049	-1.87154	-2.45849
maxbin_001	Candidatus Cloacimonetes sp. DTU2	94.51	0	17.253	8.07855	20.9231	21.6489	5.02939	12.6418	0.278254	1.42213	-2.05664	-0.776094
concoct_147	Eubacteriales sp. DTU95	91.76	2.7	0.0664989	0.0749048	0.0910722	0.0571984	0.0210954	0.0210385	0.45368	-0.389084	-2.11008	-1.44294
metabat2_164	Firmicutes sp. DTU116	97.75	0.16	0.586256	0.137287	0.303538	0.458701	0.0602114	0.471708	-0.94965	1.74036	-2.33377	0.0403392
metabat2_8	Eubacteriales sp. DTU9	90.43	1.18	0.44996	0.155771	0.455019	0.302355	0.0888338	0.178323	0.0161316	0.956815	-2.35675	-0.761753
concoct_19	Syntrophomonas sp. DTU15	92.5	2.04	0.142189	0.272657	0.363103	0.349536	0.0703411	0.0928371	1.35257	0.35835	-2.36794	-1.91267
metabat2_4	Bacteroidales sp. DTU6	90.61	5.63	1.33131	2.16542	0.188334	0.206094	0.0315199	0.113096	-2.82148	-3.39327	-2.57896	-0.865758
concoct_129	Firmicutes sp. DTU77	75.89	3.3	0.0337684	0.0195287	0.119658	0.114969	0.019457	0.0232989	1.82517	2.55757	-2.62055	-2.30291
metabat2_7	Bacteroidales sp. DTU8	78.02	0.79	0.797763	0.939402	1.27327	1.12375	0.18215	1.89009	0.674504	0.258513	-2.80534	0.750128
metabat2_46	Petrimonas sp. DTU33	94.54	3.55	0.897346	0.882194	1.89224	1.27132	0.233476	0.897191	1.07636	0.52716	-3.01875	-0.50284
metabat1_131	Sphaerochaeta sp. DTU82	81.79	1.49	0.000770692	1.01379	0.0367363	0.058061	0.0043668	0.0092326	5.57491	-4.12605	-3.07256	-2.65276
metabat2_68	Tissierellia sp. DTU42	94.41	0	0.0329524	0.0239485	1.33843	0.805949	0.126948	0.504515	5.34401	5.07268	-3.39823	-0.675792
metabat2_131	Erysipelotrichia sp. DTU81	97.17	0	0.389126	0.587223	0.628042	0.514976	0.049306	0.228265	0.690625	-0.189403	-3.67103	-1.1738
concoct_10	Intestinimonas massiliensis DTU11	74.72	1.34	0.00133659	0.362514	0.0112715	0.0122831	0.000749345	0.00064698	3.07605	-4.88328	-3.9109	-4.24681
metabat1_170	Methanoculleus sp. DTU121	82.68	0.65	0.105608	0.19843	0.307792	0.310502	0.0121202	0.282231	1.54323	0.645973	-4.66648	-0.137726
metabat1_169	Syntrophaceticus schinkii DTU119	91.82	2.93	1.284	1.56775	4.68134	3.63523	0.145006	2.23046	1.86628	1.21335	-5.01274	-0.704707
metabat1_134	Luteimonas sp. DTU85	90.68	1.8	0.114211	0.00367839	0.0141759	0.0077803	0.000208071	0.358159	-3.01019	1.08075	-6.09022	5.52463
concoct_113	Syntrophomonadaceae sp. DTU67	96.85	1.33	0.00983367	0.0298776	0.0615646	0.0732284	0.000817326	0.194173	2.6463	1.29334	-6.23505	1.40686
concoct_241	Lachnospiraceae sp. DTU137	87.14	5.07	3.76776e-05	0.329667	0.0230333	0.111374	0.000213663	0.0342334	9.2558	-1.5656	-6.75224	-1.70193
concoct_33	Ruminococcus sp. DTU23	83.69	4.73	0.000126584	0.189078	0.042691	0.0229269	0.000350906	0.0737903	8.3977	-3.04387	-6.9267	1.68639
metabat2_42	Erysipelotrichaceae sp. DTU31	98.88	0	0.397997	0.690931	2.96751	4.16123	0.0176045	1.27081	2.89842	2.5904	-7.39717	-1.71126
concoct_122	Tenericutes sp. DTU73	93.33	1.33	1.16484	0.0766436	0.00665763	0.0048861	3.12863e-05	0.00807377	-7.45091	-3.97141	-7.73333	0.724558
metabat2_161	Pyramidobacter sp. DTU115	100	1.69	0.00107418	0.29155	0.26901	0.381045	0.00120655	0.0280558	7.96828	0.386215	-7.80063	-3.76359
concoct_148	Ruminococcus sp. DTU98	95.34	2.4	0.000113324	0.0879124	0.12318	0.0636384	0.000344272	0.00772779	10.0861	-0.46617	-8.483	-3.04177
concoct_92	Eubacteriales sp. DTU54	79.42	5.87	0.129492	0.00552768	0.0554215	0.0563036	0.000121209	0.0111467	-1.22434	3.34848	-8.83681	-2.3366
concoct_28	Eubacteriales sp. DTU19	96.5	1.05	0.000768137	0.00278889	0.149428	0.104876	0.00010397	0.0315383	7.60387	5.23285	-10.4891	-1.73351

## Sheet: Ass.Diss. nitrate reduction
Genome ID	Assigned taxonomy	Complet.	Contam.	Samples						fold change (log2)
				R-mag P1	R-ctrl P1	R-mag P3	R-ctrl P3	R-mag P4	R-ctrl P4	R-mag P1 vs P3	R-ctrl P1 vs P3	R-mag P3 vs P4	R-ctrl P3 vs P4
concoct_142	Xenobium purgamenti sp. DTU92	89.81	2.78	0.153551	0.130006	0.0890646	0.0866953	0.14914	0.182451	-0.785796	-0.584552	0.743742	1.07349
metabat1_134	Luteimonas sp. DTU85	90.68	1.8	0.114211	0.00367839	0.0141759	0.0077803	0.000208071	0.358159	-3.01019	1.08075	-6.09022	5.52463
metabat2_129	Bacteroidetes sp. DTU78	86.83	0.54	0.239744	0.166541	0.162323	0.10451	0.044715	0.0481711	-0.562627	-0.672237	-1.86004	-1.1174
metabat2_46	Petrimonas sp. DTU33	94.54	3.55	0.897346	0.882194	1.89224	1.27132	0.233476	0.897191	1.07636	0.52716	-3.01875	-0.50284
metabat1_144	Syntrophomonas sp. DTU93	91.16	4.92	0.708701	0.804582	1.02717	0.799515	4.10808	1.61144	0.535426	-0.00911415	1.99979	1.01115
metabat1_130	Syntrophomonadaceae sp. DTU80	91.98	0	0.0227717	0.697742	0.0018465	0.00132358	0.00234604	0.000554363	-3.62438	-9.04211	0.345436	-1.25554
metabat2_140	Syntrophomonas wolfei DTU88	97.31	1.16	0.0436226	0.0707851	0.0833467	0.0846514	0.485097	0.146896	0.934048	0.258087	2.54108	0.795189
metabat2_147	Syntrophomonas sp. DTU96	80.43	6.27	0.416702	0.0878211	0.57928	0.369057	1.26134	0.351522	0.475243	2.07121	1.12263	-0.0702286
metabat2_132	Fermentimonas massiliensis DTU84	100	0.27	1.59148	1.78148	0.335542	0.198522	0.255399	0.370832	-2.2458	-3.1657	-0.393741	0.901466
metabat2_4	Bacteroidales sp. DTU6	90.61	5.63	1.33131	2.16542	0.188334	0.206094	0.0315199	0.113096	-2.82148	-3.39327	-2.57896	-0.865758
metabat1_115	Bacteroidales sp. DTU69	98.1	1.43	0.00111955	0.00125005	0.539161	0.917114	1.13756	2.26526	8.91165	9.51897	1.07715	1.3045
metabat2_32	Petrimonas mucosa sp. DTU21	98.36	1.09	0.122106	0.246237	0.263242	0.227146	0.730349	0.926361	1.10826	-0.116432	1.4722	2.02796
concoct_257	Syntrophothermus sp. DTU141	96	2	0.0117964	0.00102656	0.0165976	0.00725877	0.42966	0.00838799	0.492623	2.8219	4.69415	0.208601
concoct_194	Chloroflexi sp. DTU130	80.28	5.08	0.0125555	0.0535436	0.0517455	0.0594316	0.152749	0.00923832	2.04311	0.150517	1.56166	-2.68553
concoct_142	Xenobium purgamenti sp. DTU92	89.81	2.78	0.153551	0.130006	0.0890646	0.0866953	0.14914	0.182451	-0.785796	-0.584552	0.743742	1.07349
Genome ID	Assigned taxonomy	KEGG Module	Description					Module complet.
concoct_142	Xenobium purgamenti sp. DTU92	M00530	Dissimilatory nitrate reduction, nitrate => ammonia					50
metabat1_134	Luteimonas sp. DTU85	M00530	Dissimilatory nitrate reduction, nitrate => ammonia					50
metabat2_129	Bacteroidetes sp. DTU78	M00530	Dissimilatory nitrate reduction, nitrate => ammonia					50
metabat2_46	Petrimonas sp. DTU33	M00530	Dissimilatory nitrate reduction, nitrate => ammonia					50
metabat1_144	Syntrophomonas sp. DTU93	M00530	Dissimilatory nitrate reduction, nitrate => ammonia					50
metabat1_130	Syntrophomonadaceae sp. DTU80	M00530	Dissimilatory nitrate reduction, nitrate => ammonia					50
metabat2_140	Syntrophomonas wolfei DTU88	M00530	Dissimilatory nitrate reduction, nitrate => ammonia					50
metabat2_147	Syntrophomonas sp. DTU96	M00530	Dissimilatory nitrate reduction, nitrate => ammonia					50
metabat2_132	Fermentimonas massiliensis DTU84	M00530	Dissimilatory nitrate reduction, nitrate => ammonia					50
metabat2_4	Bacteroidales sp. DTU6	M00530	Dissimilatory nitrate reduction, nitrate => ammonia					50
metabat1_115	Bacteroidales sp. DTU69	M00530	Dissimilatory nitrate reduction, nitrate => ammonia					50
metabat2_32	Petrimonas mucosa sp. DTU21	M00530	Dissimilatory nitrate reduction, nitrate => ammonia					50
concoct_257	Syntrophothermus sp. DTU141	M00530	Dissimilatory nitrate reduction, nitrate => ammonia					50
concoct_194	Chloroflexi sp. DTU130	M00530	Dissimilatory nitrate reduction, nitrate => ammonia					50
concoct_142	Xenobium purgamenti sp. DTU92	M00531	Assimilatory nitrate reduction, nitrate => ammonia					50

## Sheet: Tungstate-molybdate transp.
Molybdate transporters
Genome ID	Assigned taxonomy	Complet.	Contam.	Samples						fold change (log2)				KO number
				R-mag P1	R-ctrl P1	R-mag P3	R-ctrl P3	R-mag P4	R-ctrl P4	R-mag P1 vs P3	R-ctrl P1 vs P3	R-mag P3 vs P4	R-ctrl P3 vs P4	K02017	K02018
concoct_142	Xenobium purgamenti sp. DTU92	89.81	2.78	0.153551	0.130006	0.0890646	0.0866953	0.14914	0.182451	-0.785796	-0.584552	0.743742	1.07349	1	1
metabat1_134	Luteimonas sp. DTU85	90.68	1.8	0.114211	0.00367839	0.0141759	0.0077803	0.000208071	0.358159	-3.01019	1.08075	-6.09022	5.52463	1	1
concoct_113	Syntrophomonadaceae sp. DTU67	96.85	1.33	0.00983367	0.0298776	0.0615646	0.0732284	0.000817326	0.194173	2.6463	1.29334	-6.23505	1.40686	2	1
concoct_169	Chloroflexi sp. DTU120	88.55	2.19	0.00649081	0.00867981	0.0656637	0.066787	0.558224	0.1485	3.33863	2.94383	3.08768	1.15282	1	1
concoct_231	Eubacteriales sp. DTU135	93.97	3.1	0.116463	0.0476349	0.0962013	0.105067	0.244053	0.168618	-0.275743	1.14121	1.34306	0.682456	1	1
metabat1_144	Syntrophomonas sp. DTU93	91.16	4.92	0.708701	0.804582	1.02717	0.799515	4.10808	1.61144	0.535426	-0.00911415	1.99979	1.01115	1	1
metabat1_130	Syntrophomonadaceae sp. DTU80	91.98	0	0.0227717	0.697742	0.0018465	0.00132358	0.00234604	0.000554363	-3.62438	-9.04211	0.345436	-1.25554	1	1
metabat2_101	Candidatus Methanoculleus thermohydrogenotrophicum DTU57	97.06	10.46	0.0402326	0.216645	0.208652	0.507021	0.19	1.46019	2.37467	1.22671	-0.135105	1.52604	2	2
metabat2_120	Clostridiaceae sp. DTU72	84.31	1.63	0.186423	0.419138	0.471323	0.768673	0.866785	0.247412	1.33813	0.874943	0.878959	-1.63545	1	1
concoct_35	Peptococcaceae sp. DTU26	88.77	2.71	0.0789441	0.0782709	0.0043134	0.00301077	0.173904	0.000202855	-4.19393	-4.70027	5.33332	-3.89161	1	1
concoct_257	Syntrophothermus sp. DTU141	96	2	0.0117964	0.00102656	0.0165976	0.00725877	0.42966	0.00838799	0.492623	2.8219	4.69415	0.208601	1	1
metabat2_98	Methanosarcina mazei DTU56	99.35	0.65	0.0224051	0.0533554	0.00143499	0.00114911	0.742454	2.54528e-05	-3.96472	-5.53705	9.01512	-5.49655	2	2
metabat1_170	Methanoculleus sp. DTU121	82.68	0.65	0.105608	0.19843	0.307792	0.310502	0.0121202	0.282231	1.54323	0.645973	-4.66648	-0.137726	2	2
metabat1_154	Syntrophopropionicum sp. DTU107	92.94	1.4	0.00535207	0.00226774	0.0471604	0.0747387	0.25422	0.0584555	3.13941	5.04253	2.43043	-0.354516	1	2
metabat2_140	Syntrophomonas wolfei DTU88	97.31	1.16	0.0436226	0.0707851	0.0833467	0.0846514	0.485097	0.146896	0.934048	0.258087	2.54108	0.795189	1	1
metabat2_159	Eubacteriales sp. DTU113	88.89	1.98	0.00925432	0.0327044	0.0407198	0.0527385	0.279882	0.092204	2.13753	0.689375	2.78101	0.805972	1	2
metabat1_131	Sphaerochaeta sp. DTU82	81.79	1.49	0.000770692	1.01379	0.0367363	0.058061	0.0043668	0.0092326	5.57491	-4.12605	-3.07256	-2.65276	1	2
metabat1_139	Synergistes jonesii DTU87	100	0	0.000121564	0.0754915	0.30203	0.277414	0.0843338	0.168366	11.2788	1.87765	-1.84051	-0.72044	2	1
metabat2_147	Syntrophomonas sp. DTU96	80.43	6.27	0.416702	0.0878211	0.57928	0.369057	1.26134	0.351522	0.475243	2.07121	1.12263	-0.0702286	1	2
concoct_131	Armatimonadetes sp. DTU83	100	1.15	0.00979368	0.0132367	0.0646791	0.0825028	0.122341	0.0737114	2.72338	2.6399	0.919536	-0.162557	1	1
concoct_179	Spirochaetales sp. DTU126	98.78	10.34	0.265805	0.317387	0.430653	0.431233	0.356661	0.266419	0.696156	0.442225	-0.271971	-0.694769	1	1
concoct_19	Syntrophomonas sp. DTU15	92.5	2.04	0.142189	0.272657	0.363103	0.349536	0.0703411	0.0928371	1.35257	0.35835	-2.36794	-1.91267	0	1
metabat2_62	Clostridiaceae sp. DTU40	93.26	0.95	0.160519	0.0399255	0.174607	0.141652	0.0728043	0.0934723	0.121374	1.82697	-1.26202	-0.599744	1	1
concoct_10	Intestinimonas massiliensis DTU11	74.72	1.34	0.00133659	0.362514	0.0112715	0.0122831	0.000749345	0.00064698	3.07605	-4.88328	-3.9109	-4.24681	1	1
metabat2_41	Aminivibrio sp. DTU30	100	1.69	0.0338088	0.0764932	0.391045	0.368407	1.68847	0.50453	3.53186	2.2679	2.11031	0.45364	1	1
metabat2_23	Methanoculleus bourgensis DTU16	89.08	6.7	0.037414	0.2617	0.174863	0.447775	1.18861	1.43567	2.22457	0.774859	2.76498	1.68088	2	3
metabat1_169	Syntrophaceticus schinkii DTU119	91.82	2.93	1.284	1.56775	4.68134	3.63523	0.145006	2.23046	1.86628	1.21335	-5.01274	-0.704707	1	3
metabat2_68	Tissierellia sp. DTU42	94.41	0	0.0329524	0.0239485	1.33843	0.805949	0.126948	0.504515	5.34401	5.07268	-3.39823	-0.675792	1	1
metabat2_81	Christensenella sp. DTU50	93.15	1.21	0.0295934	0.255343	0.302519	0.392331	0.460672	0.391192	3.35368	0.619635	0.606712	-0.00419394	1	1
concoct_149	Methanosarcina sp. DTU101	95.06	1.4	0.210078	0.126579	0.00598405	0.00578864	0.0512828	0.000101916	-5.13366	-4.45067	3.09928	-5.82778	0	1
metabat1_179	Acetomicrobium sp. DTU127	92.37	3.39	0.0827708	0.0789372	0.133426	0.116351	0.120688	0.230857	0.688845	0.559711	-0.14476	0.988511	1	1
metabat1_145	Sedimentibacter sp. DTU94	97.32	0	5.23542	2.70535	0.222276	0.204546	2.13714	0.311077	-4.55788	-3.72532	3.26526	0.60485	1	1
metabat2_154	Syntrophothermus sp. DTU108	88.08	1.69	0.204824	0.102304	0.0473655	0.0340338	0.100227	0.0913483	-2.11248	-1.58783	1.08137	1.42441	1	1
concoct_153	Syntrophomonas sp. DTU106	96.81	2.88	0.00138833	0.0174672	0.155825	0.190234	0.216688	0.224529	6.81043	3.44505	0.475691	0.239128	1	1
Molybdate cofactor assembly
Genome ID	Assigned taxonomy	Complet.	Contam.	Samples						fold change (log2)				KO number
				R-mag P1	R-ctrl P1	R-mag P3	R-ctrl P3	R-mag P4	R-ctrl P4	R-mag P1 vs P3	R-ctrl P1 vs P3	R-mag P3 vs P4	R-ctrl P3 vs P4	K04488	K02585	K02587	K02592
concoct_241	Lachnospiraceae sp. DTU137	87.14	5.07	3.76776e-05	0.329667	0.0230333	0.111374	0.000213663	0.0342334	9.2558	-1.5656	-6.75224	-1.70193	1	1	0	0
metabat2_101	Candidatus Methanoculleus thermohydrogenotrophicum DTU57	97.06	10.46	0.0402326	0.216645	0.208652	0.507021	0.19	1.46019	2.37467	1.22671	-0.135105	1.52604	1	1	1	0
metabat2_98	Methanosarcina mazei sp. DTU56	99.35	0.65	0.0224051	0.0533554	0.00143499	0.00114911	0.742454	2.54528e-05	-3.96472	-5.53705	9.01512	-5.49655	2	2	1	1
metabat1_170	Methanoculleus sp. DTU121	82.68	0.65	0.105608	0.19843	0.307792	0.310502	0.0121202	0.282231	1.54323	0.645973	-4.66648	-0.137726	0	1	1	0
metabat1_131	Sphaerochaeta sp. DTU82	81.79	1.49	0.000770692	1.01379	0.0367363	0.058061	0.0043668	0.0092326	5.57491	-4.12605	-3.07256	-2.65276	2	0	1	0
concoct_39	Prevotella sp. DTU28	97.69	1.69	0.000575572	0.00395285	0.00152455	0.00385061	0.300853	0.0196315	1.40531	-0.0378056	7.62453	2.35001	0	0	1	1
metabat2_23	Methanoculleus bourgensis DTU16	89.08	6.7	0.037414	0.2617	0.174863	0.447775	1.18861	1.43567	2.22457	0.774859	2.76498	1.68088	1	1	0	0
concoct_149	Methanosarcina sp. DTU101	95.06	1.4	0.210078	0.126579	0.00598405	0.00578864	0.0512828	0.000101916	-5.13366	-4.45067	3.09928	-5.82778	3	1	0	0
Tungstate transporters
Genome ID	Assigned taxonomy	Complet.	Contam.	Samples						fold change (log2)				KO number
				R-mag P1	R-ctrl P1	R-mag P3	R-ctrl P3	R-mag P4	R-ctrl P4	R-mag P1 vs P3	R-ctrl P1 vs P3	R-mag P3 vs P4	R-ctrl P3 vs P4	K05772	K05773	K06857
metabat1_148	Firmicutes sp. DTU100	93.14	3.71	0.49315	0.166867	0.15937	0.145015	0.190836	0.0690851	-1.62965	-0.202498	0.259954	-1.06975	1	1	1
concoct_169	Chloroflexi sp. DTU120	88.55	2.19	0.00649081	0.00867981	0.0656637	0.066787	0.558224	0.1485	3.33863	2.94383	3.08768	1.15282	1	1	1
metabat1_144	Syntrophomonas sp. DTU93	91.16	4.92	0.708701	0.804582	1.02717	0.799515	4.10808	1.61144	0.535426	-0.00911415	1.99979	1.01115	1	1	1
metabat1_130	Syntrophomonadaceae sp. DTU80	91.98	0	0.0227717	0.697742	0.0018465	0.00132358	0.00234604	0.000554363	-3.62438	-9.04211	0.345436	-1.25554	1	1	1
metabat2_101	Candidatus Methanoculleus thermohydrogenotrophicum DTU57	97.06	10.46	0.0402326	0.216645	0.208652	0.507021	0.19	1.46019	2.37467	1.22671	-0.135105	1.52604	5	3	3
maxbin_039	Synergistaceae sp. DTU29	82.36	4.47	0.33623	1.38052	1.44259	1.15514	1.97325	0.945263	2.10114	-0.257135	0.451917	-0.289283	0	2	1
concoct_35	Peptococcaceae sp. DTU26	88.77	2.71	0.0789441	0.0782709	0.0043134	0.00301077	0.173904	0.000202855	-4.19393	-4.70027	5.33332	-3.89161	2	1	1
concoct_257	Syntrophothermus sp. DTU141	96	2	0.0117964	0.00102656	0.0165976	0.00725877	0.42966	0.00838799	0.492623	2.8219	4.69415	0.208601	2	1	1
concoct_129	Firmicutes sp. DTU77	75.89	3.3	0.0337684	0.0195287	0.119658	0.114969	0.019457	0.0232989	1.82517	2.55757	-2.62055	-2.30291	1	0	1
metabat2_98	Methanosarcina mazei DTU56	99.35	0.65	0.0224051	0.0533554	0.00143499	0.00114911	0.742454	2.54528e-05	-3.96472	-5.53705	9.01512	-5.49655	1	1	1
metabat2_140	Syntrophomonas wolfei DTU88	97.31	1.16	0.0436226	0.0707851	0.0833467	0.0846514	0.485097	0.146896	0.934048	0.258087	2.54108	0.795189	1	1	1
metabat1_139	Synergistes jonesii DTU87	100	0	0.000121564	0.0754915	0.30203	0.277414	0.0843338	0.168366	11.2788	1.87765	-1.84051	-0.72044	2	1	1
metabat2_147	Syntrophomonas sp. DTU96	80.43	6.27	0.416702	0.0878211	0.57928	0.369057	1.26134	0.351522	0.475243	2.07121	1.12263	-0.0702286	1	1	1
concoct_64	Firmicutes sp. DTU41	91.18	1.47	0.197	0.113598	0.0397639	0.0210879	0.452619	0.209883	-2.30866	-2.42945	3.50877	3.3151	1	1	1
concoct_19	Syntrophomonas sp. DTU15	92.5	2.04	0.142189	0.272657	0.363103	0.349536	0.0703411	0.0928371	1.35257	0.35835	-2.36794	-1.91267	1	1	1
metabat2_41	Aminivibrio sp. DTU30	100	1.69	0.0338088	0.0764932	0.391045	0.368407	1.68847	0.50453	3.53186	2.2679	2.11031	0.45364	1	0	1
metabat2_23	Methanoculleus bourgensis DTU16	89.08	6.7	0.037414	0.2617	0.174863	0.447775	1.18861	1.43567	2.22457	0.774859	2.76498	1.68088	3	2	1
metabat2_68	Tissierellia sp. DTU42	94.41	0	0.0329524	0.0239485	1.33843	0.805949	0.126948	0.504515	5.34401	5.07268	-3.39823	-0.675792	0	1	1
metabat1_179	Acetomicrobium sp. DTU127	92.37	3.39	0.0827708	0.0789372	0.133426	0.116351	0.120688	0.230857	0.688845	0.559711	-0.14476	0.988511	1	1	1
metabat1_174	Aminobacterium colombiense DTU123	100	0	0.443056	0.577589	0.288617	0.359112	0.0917743	0.470125	-0.618333	-0.685608	-1.65299	0.38861	1	1	1
metabat2_154	Syntrophothermus sp. DTU108	88.08	1.69	0.204824	0.102304	0.0473655	0.0340338	0.100227	0.0913483	-2.11248	-1.58783	1.08137	1.42441	1	1	1
concoct_153	Syntrophomonas sp. DTU106	96.81	2.88	0.00138833	0.0174672	0.155825	0.190234	0.216688	0.224529	6.81043	3.44505	0.475691	0.239128	1	1	1
Molybdate and tungstate transporters
Genome ID	Assigned taxonomy	Complet.	Contam.	Samples						fold change (log2)				Tungstate transporters			Molybdate trasporters
				R-mag P1	R-ctrl P1	R-mag P3	R-ctrl P3	R-mag P4	R-ctrl P4	R-mag P1 vs P3	R-ctrl P1 vs P3	R-mag P3 vs P4	R-ctrl P3 vs P4	K05772	K05773	K06857	K02017	K02018
concoct_169	Chloroflexi sp. DTU120	88.55	2.19	0.00649081	0.00867981	0.0656637	0.066787	0.558224	0.1485	3.33863	2.94383	3.08768	1.15282	1	1	1	1	1
metabat1_144	Syntrophomonas sp. DTU93	91.16	4.92	0.708701	0.804582	1.02717	0.799515	4.10808	1.61144	0.535426	-0.00911415	1.99979	1.01115	1	1	1	1	1
metabat1_130	Syntrophomonadaceae sp. DTU80	91.98	0	0.0227717	0.697742	0.0018465	0.00132358	0.00234604	0.000554363	-3.62438	-9.04211	0.345436	-1.25554	1	1	1	1	1
metabat2_101	Candidatus Methanoculleus thermohydrogenotrophicum DTU57	97.06	10.46	0.0402326	0.216645	0.208652	0.507021	0.19	1.46019	2.37467	1.22671	-0.135105	1.52604	5	3	3	2	2
concoct_35	Peptococcaceae sp. DTU26	88.77	2.71	0.0789441	0.0782709	0.0043134	0.00301077	0.173904	0.000202855	-4.19393	-4.70027	5.33332	-3.89161	2	1	1	1	1
concoct_257	Syntrophothermus sp. DTU141	96	2	0.0117964	0.00102656	0.0165976	0.00725877	0.42966	0.00838799	0.492623	2.8219	4.69415	0.208601	2	1	1	1	1
metabat2_98	Methanosarcina mazei DTU56	99.35	0.65	0.0224051	0.0533554	0.00143499	0.00114911	0.742454	2.54528e-05	-3.96472	-5.53705	9.01512	-5.49655	1	1	1	1	1
metabat2_140	Syntrophomonas wolfei DTU88	97.31	1.16	0.0436226	0.0707851	0.0833467	0.0846514	0.485097	0.146896	0.934048	0.258087	2.54108	0.795189	1	1	1	1	1
metabat1_139	Synergistes jonesii DTU87	100	0	0.000121564	0.0754915	0.30203	0.277414	0.0843338	0.168366	11.2788	1.87765	-1.84051	-0.72044	2	1	1	2	1
metabat2_147	Syntrophomonas sp. DTU96	80.43	6.27	0.416702	0.0878211	0.57928	0.369057	1.26134	0.351522	0.475243	2.07121	1.12263	-0.0702286	1	1	1	1	2
concoct_19	Syntrophomonas sp. DTU15	92.5	2.04	0.142189	0.272657	0.363103	0.349536	0.0703411	0.0928371	1.35257	0.35835	-2.36794	-1.91267	1	1	1	0	1
metabat2_41	Aminivibrio sp. DTU30	100	1.69	0.0338088	0.0764932	0.391045	0.368407	1.68847	0.50453	3.53186	2.2679	2.11031	0.45364	1	0	1	1	1
metabat2_23	Methanoculleus bourgensis DTU16	89.08	6.7	0.037414	0.2617	0.174863	0.447775	1.18861	1.43567	2.22457	0.774859	2.76498	1.68088	3	2	1	2	3
metabat2_68	Tissierellia sp. DTU42	94.41	0	0.0329524	0.0239485	1.33843	0.805949	0.126948	0.504515	5.34401	5.07268	-3.39823	-0.675792	0	1	1	1	1
metabat1_179	Acetomicrobium sp. DTU127	92.37	3.39	0.0827708	0.0789372	0.133426	0.116351	0.120688	0.230857	0.688845	0.559711	-0.14476	0.988511	1	1	1	1	1
metabat2_154	Syntrophothermus sp. DTU108	88.08	1.69	0.204824	0.102304	0.0473655	0.0340338	0.100227	0.0913483	-2.11248	-1.58783	1.08137	1.42441	1	1	1	1	1
concoct_153	Syntrophomonas sp. DTU106	96.81	2.88	0.00138833	0.0174672	0.155825	0.190234	0.216688	0.224529	6.81043	3.44505	0.475691	0.239128	1	1	1	1	1

## Sheet: Cytochrome c biosnthesis
Genome ID	Assigned taxonomy	Complet.	Contam.	Samples						fold change (log2)
				R-mag P1	R-ctrl P1	R-mag P3	R-ctrl P3	R-mag P4	R-ctrl P4	R-mag P1 vs P3	R-ctrl P1 vs P3	R-mag P3 vs P4	R-ctrl P3 vs P4
metabat1_134	Luteimonas sp. DTU85	90.68	1.8	0.114211	0.00367839	0.0141759	0.0077803	0.000208071	0.358159	-3.01019	1.08075	-6.09022	5.52463
metabat1_148	Firmicutes sp. DTU100	93.14	3.71	0.49315	0.166867	0.15937	0.145015	0.190836	0.0690851	-1.62965	-0.202498	0.259954	-1.06975
metabat2_98	Methanosarcina mazei DTU56	99.35	0.65	0.0224051	0.0533554	0.00143499	0.00114911	0.742454	2.54528e-05	-3.96472	-5.53705	9.01512	-5.49655
concoct_194	Chloroflexi sp. DTU130	80.28	5.08	0.0125555	0.0535436	0.0517455	0.0594316	0.152749	0.00923832	2.04311	0.150517	1.56166	-2.68553
metabat2_161	Pyramidobacter sp. DTU115	100	1.69	0.00107418	0.29155	0.26901	0.381045	0.00120655	0.0280558	7.96828	0.386215	-7.80063	-3.76359
metabat1_179	Acetomicrobium sp. DTU127	92.37	3.39	0.0827708	0.0789372	0.133426	0.116351	0.120688	0.230857	0.688845	0.559711	-0.14476	0.988511
metabat2_105	Firmicutes sp. DTU61	94.89	2.82	1.11015	0.839651	0.478997	0.404	0.606105	0.44558	-1.21267	-1.05543	0.339553	0.141328
metabat1_118	Firmicutes sp. DTU70	93.22	2.68	0.76111	1.1261	0.280843	0.270598	1.17553	0.46822	-1.43834	-2.05711	2.06548	0.791038
maxbin_001	Candidatus Cloacimonetes sp. DTU2	94.51	0	17.253	8.07855	20.9231	21.6489	5.02939	12.6418	0.278254	1.42213	-2.05664	-0.776094
concoct_112	Myxococcota sp. DTU66	83.97	0.72	0.192863	0.0496512	0.0271359	0.0549695	0.0576635	0.124062	-2.8293	0.146803	1.08746	1.17436
metabat2_32	Petrimonas mucosa sp. DTU21	98.36	1.09	0.122106	0.246237	0.263242	0.227146	0.730349	0.926361	1.10826	-0.116432	1.4722	2.02796
concoct_35	Peptococcaceae sp. DTU26	88.77	2.71	0.0789441	0.0782709	0.0043134	0.00301077	0.173904	0.000202855	-4.19393	-4.70027	5.33332	-3.89161
Genome ID	Assigned taxonomy	KO number
		K02193	K02194	K02195	K02196	K02197	K02198	K02199	K02200
metabat1_134	Luteimonas sp. DTU85	1	1	1	1	1	1	3	2
metabat1_148	Firmicutes sp. DTU100	1	1	1	0	1	1	1	0
metabat2_98	Methanosarcina mazei DTU56	1	1	1	0	1	1	0	0
concoct_194	Chloroflexi sp. DTU130	1	1	1	0	1	1	0	0
metabat2_161	Pyramidobacter sp. DTU115	0	0	0	0	0	0	2	0
metabat1_179	Acetomicrobium sp. DTU127	0	0	0	0	0	0	1	0
metabat2_105	Firmicutes sp. DTU61	1	1	1	0	1	1	0	0
metabat1_118	Firmicutes sp. DTU70	1	1	1	0	1	1	0	0
maxbin_001	Candidatus Cloacimonetes sp. DTU2	1	0	0	0	0	0	0	0
concoct_112	Myxococcota sp. DTU66	1	1	1	0	0	1	0	0
metabat2_32	Petrimonas mucosa sp. DTU21	0	0	0	0	0	0	1	0
concoct_35	Peptococcaceae sp. DTU26	1	0	0	0	1	1	0	0

## Sheet: Archaea
Genome ID	Assigned taxonomy	Complet.	Contam.	Samples						fold change (log2)
				R-mag P1	R-ctrl P1	R-mag P3	R-ctrl P3	R-mag P4	R-ctrl P4	R-mag P1 vs P3	R-ctrl P1 vs P3	R-mag P3 vs P4	R-ctrl P3 vs P4
metabat2_23	Methanoculleus bourgensis DTU16	3.71389	0.298611	0.037414	0.2617	0.174863	0.447775	1.18861	1.43567	2.22457	0.774859	2.76498	1.68088
metabat2_98	Methanosarcina mazei DTU56	4.14931	0.0451389	0.0224051	0.0533554	0.00143499	0.00114911	0.742454	2.54528e-05	-3.96472	-5.53705	9.01512	-5.49655
metabat2_101	Candidatus Methanoculleus thermohydrogenotrophicum DTU57	4.04583	0.448611	0.0402326	0.216645	0.208652	0.507021	0.19	1.46019	2.37467	1.22671	-0.135105	1.52604
concoct_149	Methanosarcina sp. DTU101	3.9625	0.0694444	0.210078	0.126579	0.00598405	0.00578864	0.0512828	0.000101916	-5.13366	-4.45067	3.09928	-5.82778
metabat1_170	Methanoculleus sp. DTU121	3.46389	0.0451389	0.105608	0.19843	0.307792	0.310502	0.0121202	0.282231	1.54323	0.645973	-4.66648	-0.137726

## Sheet: SBOB
Butyrate degradation to acetate
Genome ID	Assigned taxonomy	Complet.	Contam.	Samples						fold change (log2)
				R-mag P1	R-ctrl P1	R-mag P3	R-ctrl P3	R-mag P4	R-ctrl P4	R-mag P1 vs P3	R-ctrl P1 vs P3	R-mag P3 vs P4	R-ctrl P3 vs P4
metabat2_60	Eubacteriales sp. DTU39	86.32	2.71	0.0626544	0.0942575	0.13556	0.108	0.116555	0.116454	1.11344	0.196347	-0.217916	0.108729
metabat1_134	Luteimonas sp. DTU85	90.68	1.8	0.114211	0.00367839	0.0141759	0.0077803	0.000208071	0.358159	-3.01019	1.08075	-6.09022	5.52463
concoct_113	Syntrophomonadaceae sp. DTU67	96.85	1.33	0.00983367	0.0298776	0.0615646	0.0732284	0.000817326	0.194173	2.6463	1.29334	-6.23505	1.40686
concoct_231	Eubacteriales sp. DTU135	93.97	3.1	0.116463	0.0476349	0.0962013	0.105067	0.244053	0.168618	-0.275743	1.14121	1.34306	0.682456
concoct_257	Syntrophothermus sp. DTU141	96	2	0.0117964	0.00102656	0.0165976	0.00725877	0.42966	0.00838799	0.492623	2.8219	4.69415	0.208601
metabat1_144	Syntrophomonas sp. DTU93	91.16	4.92	0.708701	0.804582	1.02717	0.799515	4.10808	1.61144	0.535426	-0.00911415	1.99979	1.01115
metabat1_130	Syntrophomonadaceae sp. DTU80	91.98	0	0.0227717	0.697742	0.0018465	0.00132358	0.00234604	0.000554363	-3.62438	-9.04211	0.345436	-1.25554
metabat2_147	Syntrophomonas sp. DTU96	80.43	6.27	0.416702	0.0878211	0.57928	0.369057	1.26134	0.351522	0.475243	2.07121	1.12263	-0.0702286
metabat2_159	Eubacteriales sp. DTU113	88.89	1.98	0.00925432	0.0327044	0.0407198	0.0527385	0.279882	0.092204	2.13753	0.689375	2.78101	0.805972
concoct_153	Syntrophomonas sp. DTU106	96.81	2.88	0.00138833	0.0174672	0.155825	0.190234	0.216688	0.224529	6.81043	3.44505	0.475691	0.239128
metabat1_154	Syntrophothermus sp. DTU108	88.08	1.69	0.204824	0.102304	0.0473655	0.0340338	0.100227	0.0913483	-2.11248	-1.58783	1.08137	1.42441
metabat2_140	Syntrophomonas wolfei DTU88	97.31	1.16	0.0436226	0.0707851	0.0833467	0.0846514	0.485097	0.146896	0.934048	0.258087	2.54108	0.795189
concoct_19	Syntrophomonas sp. DTU15	92.5	2.04	0.142189	0.272657	0.363103	0.349536	0.0703411	0.0928371	1.35257	0.35835	-2.36794	-1.91267
Genome ID	Assigned taxonomy	EC number
		2.8.3.8	1.3.8.1	4.2.1.17	1.1.1.35	1.1.1.157	2.3.1.9	2.8.3.1	3.1.2.1	2.8.3.18	6.2.1.1
metabat2_60	Eubacteriales sp. DTU39	0	4	0	0	1	1	1	0	0	1
metabat1_134	Luteimonas sp. DTU85	0	1	1	1	0	2	0	0	1	0
concoct_113	Syntrophomonadaceae sp. DTU67	0	1	2	0	3	2	0	0	0	0
concoct_231	Eubacteriales sp. DTU135	1	1	1	0	2	1	2	0	0	0
concoct_257	Syntrophothermus sp. DTU141	0	8	5	0	5	4	0	0	0	0
metabat1_144	Syntrophomonas sp. DTU93	0	7	16	0	6	7	0	0	0	0
metabat1_130	Syntrophomonadaceae sp. DTU80	1	9	15	0	7	12	1	0	0	0
metabat2_147	Syntrophomonas sp. DTU96	1	10	13	0	3	8	0	0	0	0
metabat2_159	Eubacteriales sp. DTU113	0	1	1	0	1	2	0	0	0	0
concoct_153	Syntrophomonas sp. DTU106	0	10	9	0	5	4	0	0	0	0
metabat1_154	Syntrophothermus sp. DTU108	0	15	6	0	6	9	0	0	0	0
metabat2_140	Syntrophomonas wolfei DTU88	0	7	12	0	8	8	0	0	0	0
concoct_19	Syntrophomonas sp. DTU15	0	8	19	0	7	13	0	0	0	0
		atoD	ACADS	paaF		HADH	atoB				acs

## Sheet: SAOB
syntrophic acetate oxidizers through the reductive Wood-Ljungdhal pathway
Genome ID	Assigned taxonomy	Complet.	Contam.	Samples						fold change (log2)
				R-mag P1	R-ctrl P1	R-mag P3	R-ctrl P3	R-mag P4	R-ctrl P4	R-mag P1 vs P3	R-ctrl P1 vs P3	R-mag P3 vs P4	R-ctrl P3 vs P4
metabat2_156	Sedimentibacter sp. DTU111	95.05	4.08	0.136889	0.229341	0.167218	0.119452	0.322633	0.0839972	0.288721	-0.941062	0.94817	-0.508022
metabat1_148	Firmicutes sp. DTU100	93.14	3.71	0.49315	0.166867	0.15937	0.145015	0.190836	0.0690851	-1.62965	-0.202498	0.259954	-1.06975
metabat2_12	Tepidanaerobacter sp. DTU12	82.69	5.8	0.00747636	0.0104613	0.297245	0.332023	0.159062	0.223622	5.31317	4.98815	-0.902063	-0.570225
metabat1_178	Oscillospiraceae sp. DTU125	89.26	1.34	0.187905	0.253734	0.665367	0.710584	0.345513	0.353905	1.82414	1.48569	-0.945408	-1.00564
metabat1_169	Syntrophaceticus schinkii DTU119	91.82	2.93	1.284	1.56775	4.68134	3.63523	0.145006	2.23046	1.86628	1.21335	-5.01274	-0.704707
concoct_2	Unclassified bacteria sp. DTU3	94.44	4.17	0.0100927	0.0149716	0.0356322	0.0220688	0.263418	0.240014	1.81987	0.559782	2.8861	3.44304
maxbin_039	Synergistaceae sp. DTU29	82.36	4.47	0.33623	1.38052	1.44259	1.15514	1.97325	0.945263	2.10114	-0.257135	0.451917	-0.289283
concoct_179	Spirochaetales sp. DTU126	98.78	10.34	0.265805	0.317387	0.430653	0.431233	0.356661	0.266419	0.696156	0.442225	-0.271971	-0.694769
Genome ID	Assigned taxonomy	EC number
		1.2.7.4	1.17.1.10	6.3.4.3	3.5.4.9	1.5.1.5	1.5.1.54	2.3.1.169	2.1.1.258	2.3.1.8	2.7.2.1
metabat2_156	Sedimentibacter sp. DTU111	1	0	1	1	1	2	0	0	1	1
metabat1_148	Firmicutes sp. DTU100	1	0	1	1	1	1	0	0	1	1
metabat2_12	Tepidanaerobacter sp. DTU12	1	0	2	2	2	2	1	1	1	0
metabat1_178	Oscillospiraceae sp. DTU125	1	0	1	1	1	0	0	0	1	1
metabat1_169	Syntrophaceticus schinkii DTU119	1	0	0	2	2	1	0	0	1	1
concoct_2	Unclassified bacteria sp. DTU3	1	0	1	1	1	1	0	0	1	1
maxbin_039	Synergistaceae sp. DTU29	1	0	1	0	0	1	1	0	0	1
concoct_179	Spirochaetales sp. DTU126	1	0	1	0	0	1	0	0	1	1

## Sheet: SRB
dissimilatory sulfate pathway
Genome ID	Assigned taxonomy	Complet.	Contam.	Samples						fold change (log2)
				R-mag P1	R-ctrl P1	R-mag P3	R-ctrl P3	R-mag P4	R-ctrl P4	R-mag P1 vs P3	R-ctrl P1 vs P3	R-mag P3 vs P4	R-ctrl P3 vs P4
metabat2_129	Bacteroidetes sp. DTU78	86.83	0.54	0.239744	0.166541	0.162323	0.10451	0.044715	0.0481711	-0.562627	-0.672237	-1.86004	-1.1174
metabat1_144	Syntrophomonas sp. DTU93	91.16	4.92	0.708701	0.804582	1.02717	0.799515	4.10808	1.61144	0.535426	-0.00911415	1.99979	1.01115
concoct_35	Peptococcaceae sp. DTU26	88.77	2.71	0.0789441	0.0782709	0.0043134	0.00301077	0.173904	0.000202855	-4.19393	-4.70027	5.33332	-3.89161
metabat2_147	Syntrophomonas sp. DTU96	80.43	6.27	0.416702	0.0878211	0.57928	0.369057	1.26134	0.351522	0.475243	2.07121	1.12263	-0.0702286
Genome ID	Assigned taxonomy	EC number
		EC:2.7.7.4	EC:1.8.99.2	EC:1.8.99.5
metabat2_129	Bacteroidetes sp. DTU78	1	0	0
metabat1_144	Syntrophomonas sp. DTU93	0	0	1
concoct_35	Peptococcaceae sp. DTU26	1	1	0
metabat2_147	Syntrophomonas sp. DTU96	0	0	1
	BLAST analysis performed on the identified sulfate adenylyltransferase (EC: 2.7.7.4) of Peptococcaceae sp. DTU26											BLAST analysis performed on the identified adenylyl-sulfate reductase (EC: 1.8.99.2) of Peptococcaceae sp. DTU26

[truncated: 3 more sheets: Potential SOB, Carbohydrate metabolism, Fig.5_Extended Table]
