# Supplementary material for: Magnetite Alters the Metabolic Interaction between Methanogens and Sulfate-Reducing Bacteria
Source: Environ Sci Technol. 2023 Oct 20;57(43):16399–413. doi: 10.1021/acs.est.3c05948 (PMC10620991; doi:10.1021/acs.est.3c05948)
Supplement: Supplementary file 3 — es3c05948_si_003.xlsx [file es3c05948_si_003.xlsx]

## Sheet: Caption
	Sheets:
	MAGs_taxonomy_NCBI:
		Columns:
		Column A: genome ID retrieved from the bins reconstruction and refinement
		Column B-H: taxonomy assigned thorugh GTDBTk
		Column I:O: GTDBTk taxonomy converted to NCBI taxonomy
		Column P: assigned taxonomy by the authors with the results of the converted NCBI taxonomy
		Columns Q-R: genomes completeness and contamination obtained with CheckM
		Columns: S-X: relative abundance of each Mags in the six samples analyzed
	RA count per phylum: sum of the RA of MAGs belonging to the same phlyum
	Pivot table 1: pivot table used to count the number of MAGs per each phylum
	Pivot table 2&stacked bar plot: Pivot table and stacked bar plot of the data showed in sheet "Ra count per phylum"

## Sheet: MAGs_taxonomy_NCBI
Genome ID	GTDBTk Taxonomy							NCBI Taxonomy							Assigned taxonomy
	Domain	Phylum	Class	Order	Family	Genus	Species	Domain	Phylum	Class	Order	Family	Genus	Species
concoct_0	Bacteria	Atribacterota	Atribacteria	Atribacterales	Caldatribacteriaceae	UBA3950	UBA3950 sp002385475	Bacteria	Atribacterota						Atribacterota sp. DTU1
maxbin_001	Bacteria	Cloacimonadota	Cloacimonadia	Cloacimonadales	Cloacimonadaceae	UBA4175	UBA4175 sp002379855	Bacteria	Candidatus Cloacimonetes						Candidatus Cloacimonetes sp. DTU2
concoct_2	Bacteria	Armatimonadota	UBA5377	UBA5377	UBA5352			Bacteria							Unclassified bacteria sp. DTU3
metabat2_3	Archaea	Nanoarchaeota	Nanoarchaeia	Pacearchaeales	GW2011-AR1	JAGVXH01		Archaea							Unclassified bacteria sp. DTU4
metabat2_4	Bacteria	Bacteroidota	Bacteroidia	Bacteroidales	UBA932	Bact-11	Bact-11 sp012511975	Bacteria	Bacteroidetes	Bacteroidia	Bacteroidales				Bacteroidales sp. DTU6
metabat2_7	Bacteria	Bacteroidota	Bacteroidia	Bacteroidales	UBA932	Bact-11	Bact-11 sp002376715	Bacteria	Bacteroidetes	Bacteroidia	Bacteroidales				Bacteroidales sp. DTU8
maxbin_008	Bacteria	FirmicutesA	Clostridia	Caldicoprobacterales	DTU083	UBA3906	UBA3906 sp002391555	Bacteria	Firmicutes						Firmicutes sp. DTU10
metabat2_8	Bacteria	FirmicutesA	Clostridia	Saccharofermentanales	DTU023	UBA1046	UBA1046 sp012511325	Bacteria	Firmicutes	Clostridia	Eubacteriales				Eubacteriales sp. DTU9
concoct_10	Bacteria	FirmicutesA	Clostridia	Oscillospirales	Oscillospiraceae	Intestinimonas	Intestinimonas massiliensis	Bacteria	Firmicutes	Clostridia	Eubacteriales				Intestinimonas massiliensis DTU11
metabat2_12	Bacteria	FirmicutesA	Thermosediminibacteria	Thermosediminibacterales	Tepidanaerobacteraceae	DTU063	DTU063 sp001512695	Bacteria	Firmicutes	Clostridia	Thermosediminibacterales	Tepidanaerobacteraceae	Tepidanaerobacter		Tepidanaerobacter sp. DTU12
concoct_16	Bacteria	FirmicutesA	Clostridia	Eubacteriales	UBA1433	UBA1433	UBA1433 sp002329295	Bacteria	Firmicutes	Clostridia	Eubacteriales	Eubacteriaceae			Eubacteriaceae sp. DTU13
concoct_19	Bacteria	FirmicutesB	Syntrophomonadia	Syntrophomonadales	Syntrophomonadaceae	DTU018		Bacteria	Firmicutes	Clostridia	Eubacteriales	Syntrophomonadaceae	Syntrophomonas		Syntrophomonas sp. DTU15
metabat2_23	Archaea	Halobacteriota	Methanomicrobia	Methanomicrobiales	Methanoculleaceae	Methanoculleus	Methanoculleus bourgensis	Archaea	Euryarchaeota	Methanomicrobia	Methanomicrobiales	Methanomicrobiaceae	Methanoculleus	Methanoculleus bourgensis	Methanoculleus bourgensis DTU16
concoct_26	Bacteria	FirmicutesA	Clostridia	Oscillospirales	CAG-382	UBA1206		Bacteria	Firmicutes	Clostridia	Eubacteriales				Eubacteriales sp. DTU18
concoct_28	Bacteria	FirmicutesA	Clostridia	Oscillospirales	Ruminococcaceae			Bacteria	Firmicutes	Clostridia	Eubacteriales				Eubacteriales sp. DTU19
metabat2_32	Bacteria	Bacteroidota	Bacteroidia	Bacteroidales	Dysgonomonadaceae	Petrimonas	Petrimonas mucosa	Bacteria	Bacteroidetes	Bacteroidia	Bacteroidales	Dysgonomonadaceae	Petrimonas	Petrimonas mucosa	Petrimonas mucosa sp. DTU21
concoct_33	Bacteria	FirmicutesA	Clostridia	Oscillospirales	Acutalibacteraceae	UBA1213		Bacteria	Firmicutes	Clostridia	Eubacteriales	Oscillospiraceae	Ruminococcus		Ruminococcus sp. DTU23
metabat2_33	Bacteria	FirmicutesA	Clostridia	Saccharofermentanales	DTU023	UBA4923	UBA4923 sp012798865	Bacteria	Firmicutes	Clostridia	Eubacteriales	Clostridiaceae			Clostridiaceae sp. DTU24
metabat2_34	Bacteria	Spirochaetota	Spirochaetia	Sphaerochaetales	Sphaerochaetaceae	Sphaerochaeta	Sphaerochaeta sp001604325	Bacteria	Spirochaetes	Spirochaetia	Spirochaetales				Sphaerochaeta sp. DTU25
concoct_35	Bacteria	FirmicutesB	Desulfotomaculia	Desulfotomaculales	Pelotomaculaceae	DTU098	DTU098 sp002305915	Bacteria	Firmicutes	Clostridia	Eubacteriales	Peptococcaceae			Peptococcaceae sp. DTU26
concoct_36	Bacteria	Spirochaetota	Spirochaetia	Sphaerochaetales	Sphaerochaetaceae	DUOJ01		Bacteria	Spirochaetes	Spirochaetia	Spirochaetales				Spirochaetales sp. DTU27
concoct_39	Bacteria	Bacteroidota	Bacteroidia	Bacteroidales	Bacteroidaceae	Prevotella		Bacteria	Bacteroidetes	Bacteroidia	Bacteroidales	Prevotellaceae	Prevotella		Prevotella sp. DTU28
maxbin_039	Bacteria	Synergistota	Synergistia	Synergistales	Synergistaceae	Syner-03	Syner-03 sp002306075	Bacteria	Synergistetes	Synergistia	Synergistales	Synergistaceae			Synergistaceae sp. DTU29
metabat2_41	Bacteria	Synergistota	Synergistia	Synergistales	Aminobacteriaceae	Aminivibrio	Aminivibrio sp012523155	Bacteria	Synergistetes	Synergistia	Synergistales	Synergistaceae			Aminivibrio sp. DTU30
metabat2_42	Bacteria	Firmicutes	Bacilli	RFN20	CAG-826	JAAYSA01	JAAYSA01 sp012518455	Bacteria	Firmicutes	Erysipelotrichia	Erysipelotrichales	Erysipelotrichaceae			Erysipelotrichaceae sp. DTU31
concoct_45	Bacteria	FirmicutesA	Clostridia	Oscillospirales	CAG-272	DTU064	DTU064 sp012522015	Bacteria	Firmicutes	Clostridia	Eubacteriales				Eubacteriales sp. DTU32
metabat2_46	Bacteria	Bacteroidota	Bacteroidia	Bacteroidales	Dysgonomonadaceae	Fermentimonas	Fermentimonas sp012839475	Bacteria	Bacteroidetes	Bacteroidia	Bacteroidales	Dysgonomonadaceae	Petrimonas		Petrimonas sp. DTU33
metabat2_51	Bacteria	Patescibacteria	Paceibacteria	Paceibacterales	UBA5633	UBA2558	UBA2558 sp002340425	Bacteria							Unclassified bacteria sp. DTU34
metabat2_53	Bacteria	FirmicutesA	Clostridia	Acetivibrionales	DSM-8532	DTU059	DTU059 sp012523705	Bacteria	Firmicutes	Clostridia	Eubacteriales	Clostridiaceae			Clostridiaceae sp. DTU35
concoct_58	Bacteria	Atribacterota	Atribacteria	Atribacterales	Atribacteraceae	Atribacter	Atribacter sp002069605	Bacteria	Atribacterota						Atribacter sp. DTU37
metabat2_60	Bacteria	FirmicutesA	Clostridia	Oscillospirales	JAAYOS01	JAAYOS01	JAAYOS01 sp012520195	Bacteria	Firmicutes	Clostridia	Eubacteriales				Eubacteriales sp. DTU39
metabat2_62	Bacteria	FirmicutesA	Clostridia	Saccharofermentanales	UBA5734	UBA8949	UBA8949 sp012520975	Bacteria	Firmicutes	Clostridia	Eubacteriales	Clostridiaceae			Clostridiaceae sp. DTU40
concoct_64	Bacteria	FirmicutesG	SHA-98	UBA4971	UBA4971	UBA4971	UBA4971 sp900019985	Bacteria	Firmicutes						Firmicutes sp. DTU41
metabat2_68	Bacteria	FirmicutesA	Clostridia	Tissierellales	Peptoniphilaceae	JAAYQA01	JAAYQA01 sp012519495	Bacteria	Firmicutes	Tissierellia					Tissierellia sp. DTU42
concoct_73	Bacteria	FirmicutesA	Clostridia	Christensenellales	CAG-74	DTU024	DTU024 sp012837525	Bacteria	Firmicutes	Clostridia	Eubacteriales				Eubacteriales sp. DTU44
metabat2_75	Bacteria	Thermotogota	Thermotogae	Petrotogales	Petrotogaceae	Defluviitoga	Defluviitoga tunisiensis	Bacteria	Thermotogae	Thermotogae	Petrotogales	Petrotogaceae	Defluviitoga	Defluviitoga tunisiensis	Defluviitoga tunisiensis DTU45
concoct_79	Bacteria	Firmicutes	Bacilli	ML615J-28	CAG-698	JAAYBG01	JAAYBG01 sp012718985	Bacteria	Tenericutes	Mollicutes	Acholeplasmatales	Acholeplasmataceae			Acholeplasmataceae sp. DTU47
metabat2_80	Bacteria	Thermotogota	Thermotogae	Petrotogales	Kosmotogaceae	Mesotoga	Mesotoga sp002305955	Bacteria	Thermotogae	Thermotogae	Kosmotogales	Kosmotogaceae	Mesotoga		Mesotoga sp. DTU49
metabat2_81	Bacteria	FirmicutesA	Clostridia	Christensenellales	CAG-74	UBA1038		Bacteria	Firmicutes	Clostridia	Eubacteriales	Christensenellaceae	Christensenella		Christensenella sp. DTU50
metabat2_83	Bacteria	Bacteroidota	Bacteroidia	Bacteroidales	Bacteroidaceae	UBA1179	UBA1179 sp002340405	Bacteria	Bacteroidetes	Bacteroidia	Bacteroidales				Bacteroidales sp. DTU51
metabat2_89	Bacteria	Bacteroidota	Bacteroidia	Bacteroidales	DTU049	DTU049	DTU049 sp001512885	Bacteria	Bacteroidetes	Bacteroidia	Bacteroidales				Bacteroidales sp. DTU53
concoct_92	Bacteria	FirmicutesA	Clostridia	Oscillospirales	Acutalibacteraceae	DTU053	DTU053 sp012520115	Bacteria	Firmicutes	Clostridia	Eubacteriales				Eubacteriales sp. DTU54
metabat2_98	Archaea	Halobacteriota	Methanosarcinia	Methanosarcinales	Methanosarcinaceae	Methanosarcina	Methanosarcina mazei	Archaea	Euryarchaeota	Methanomicrobia	Methanosarcinales	Methanosarcinaceae	Methanosarcina	Methanosarcina mazei	Methanosarcina mazei sp. DTU56
metabat2_101	Archaea	Halobacteriota	Methanomicrobia	Methanomicrobiales	Methanoculleaceae	Methanoculleus	Methanoculleus thermohydrogenotrophicum	Archaea	Euryarchaeota	Methanomicrobia	Methanomicrobiales	Methanomicrobiaceae	Methanoculleus	Candidatus Methanoculleus thermohydrogenotrophicum	Candidatus Methanoculleus thermohydrogenotrophicum DTU57
concoct_102	Bacteria	Spirochaetota	Spirochaetia	Sphaerochaetales	Sphaerochaetaceae	JAAYDK01	JAAYDK01 sp012523305	Bacteria	Spirochaetes	Spirochaetia	Spirochaetales				Spirochaetales sp. DTU58
metabat2_103	Bacteria	Cloacimonadota	Cloacimonadia	Cloacimonadales	Cloacimonadaceae	UBA3900	UBA3900 sp002391675	Bacteria	Candidatus Cloacimonetes						Candidatus Cloacimonetes sp. DTU59
metabat2_105	Bacteria	FirmicutesG	Limnochordia	DTU010	DTU010	DTU010	DTU010 sp002391385	Bacteria	Firmicutes						Firmicutes sp. DTU61
metabat2_107	Bacteria	FirmicutesG	SHA-98	DTUO25	DTU025	UBA10085	UBA10085 sp012842765	Bacteria	Firmicutes						Firmicutes sp. DTU62
metabat2_108	Bacteria	Bacteroidota	Bacteroidia	Bacteroidales	VadinHA17	LD21		Bacteria	Bacteroidetes	Bacteroidia	Bacteroidales				Bacteroidales sp. DTU63
concoct_109	Bacteria	Firmicutes	Bacilli	RFN20	UBA1709	JAAZGG01	JAAZGG01 sp012511355	Bacteria							Unclassified bacteria sp. DTU64
concoct_112	Bacteria	Myxococcota	UBA9042	DTJE01	DTJE01	DUVQ01	DUVQ01 sp012840965	Bacteria	Myxococcota						Myxococcota sp. DTU66
concoct_113	Bacteria	FirmicutesB	Syntrophomonadia	Syntrophomonadales	Syntrophothermaceae	JAAZLJ01		Bacteria	Firmicutes	Clostridia	Eubacteriales	Syntrophomonadaceae			Syntrophomonadaceae sp. DTU67
metabat2_113	Bacteria	Firmicutes	Bacilli	ML615J-28	CAG-313	UBA1427	UBA1427 sp012838545	Bacteria	Tenericutes	Mollicutes	Acholeplasmatales	Acholeplasmataceae			Acholeplasmataceae sp. DTU68
metabat1_115	Bacteria	Bacteroidota	Bacteroidia	Bacteroidales	VadinHA17	LD21	LD21 sp012519515	Bacteria	Bacteroidetes	Bacteroidia	Bacteroidales				Bacteroidales sp. DTU69
metabat1_118	Bacteria	FirmicutesG	Limnochordia	DTU010	DTU010	DTU010	DTU010 sp900018335	Bacteria	Firmicutes						Firmicutes sp. DTU70
metabat1_120	Bacteria	FirmicutesA	Clostridia	Acetivibrionales	DSM-8532	DTU069	DTU069 sp012730095	Bacteria	Firmicutes	Clostridia	Eubacteriales	Clostridiaceae			Clostridiaceae sp. DTU71
metabat2_120	Bacteria	FirmicutesA	Clostridia	Saccharofermentanales	DTU023	UBA4923	UBA4923 sp012800135	Bacteria	Firmicutes	Clostridia	Eubacteriales	Clostridiaceae			Clostridiaceae sp. DTU72
concoct_122	Bacteria	Firmicutes	Bacilli	RF39	UBA660	JAAYGD01		Bacteria	Tenericutes						Tenericutes sp. DTU73
metabat2_126	Bacteria	Firmicutes	Bacilli	ML615J-28	CAG-698	DUNF01	DUNF01 sp012839485	Bacteria	Tenericutes	Mollicutes	Acholeplasmatales	Acholeplasmataceae			Acholeplasmataceae sp. DTU75
concoct_126	Bacteria	Verrucomicrobiota	Verrucomicrobiae	Pedosphaerales	UBA1412	UBA1412	UBA1412 sp019136955	Bacteria	Verrucomicrobia						Verrucomicrobia sp. DTU76
metabat2_129	Bacteria	Bacteroidota	Bacteroidia	Bacteroidales	4484-276	RZYY01	RZYY01 sp012516825	Bacteria	Bacteroidetes						Bacteroidetes sp. DTU78
concoct_129	Bacteria	FirmicutesE	DTU015	D8A-2	D2			Bacteria	Firmicutes						Firmicutes sp. DTU77
metabat1_130	Bacteria	FirmicutesB	Syntrophomonadia	Syntrophomonadales	Syntrophomonadaceae	UBA1368		Bacteria	Firmicutes	Clostridia	Eubacteriales	Syntrophomonadaceae			Syntrophomonadaceae sp. DTU80
concoct_130	Bacteria	Spirochaetota	Spirochaetia	Sphaerochaetales	Sphaerochaetaceae	JAAYDK01	JAAYDK01 sp012729295	Bacteria	Spirochaetes	Spirochaetia	Spirochaetales				Spirochaetales sp. DTU79
concoct_131	Bacteria	Armatimonadota	UBA5377	UBA1398	UBA1398	UBA1398	UBA1398 sp002305165	Bacteria	Armatimonadetes						Armatimonadetes sp. DTU83
metabat2_131	Bacteria	Firmicutes	Bacilli	Erysipelotrichales	Erysipelotrichaceae	UBA1783	UBA1783 sp012799935	Bacteria	Firmicutes	Erysipelotrichia					Erysipelotrichia sp. DTU81
metabat1_131	Bacteria	Spirochaetota	Spirochaetia	Sphaerochaetales	Sphaerochaetaceae	Spiro-02	Spiro-02 sp001604275	Bacteria	Spirochaetes	Spirochaetia	Spirochaetales	Sphaerochaetaceae	Sphaerochaeta		Sphaerochaeta sp. DTU82
metabat2_132	Bacteria	Bacteroidota	Bacteroidia	Bacteroidales	Dysgonomonadaceae	Fermentimonas	Fermentimonas massiliensis	Bacteria	Bacteroidetes	Bacteroidia	Bacteroidales	Dysgonomonadaceae	Fermentimonas		Fermentimonas massiliensis DTU84
metabat1_134	Bacteria	Proteobacteria	Gammaproteobacteria	Xanthomonadales	Xanthomonadaceae	Luteimonas		Bacteria	Proteobacteria	Gammaproteobacteria	Xanthomonadales	Xanthomonadaceae	Luteimonas		Luteimonas sp. DTU85
metabat1_139	Bacteria	Synergistota	Synergistia	Synergistales	Synergistaceae	Synergistes	Synergistes jonesii	Bacteria	Synergistetes	Synergistia	Synergistales	Synergistaceae	Synergistes	Synergistes jonesii	Synergistes jonesii DTU87
concoct_140	Bacteria	FirmicutesB	Syntrophomonadia	Syntrophomonadales	Syntrophomonadaceae	Syntrophomonas	Syntrophomonas wolfei	Bacteria	Bacteroidetes	Bacteroidia	Bacteroidales				Bacteroidales sp. DTU90
metabat1_140	Bacteria	Bacteroidota	Bacteroidia	Bacteroidales	UBA932	DMER64		Bacteria	Bacteroidetes	Bacteroidia	Bacteroidales				Bacteroidales sp. DTU89
metabat2_140	Bacteria	Bacteroidota	Bacteroidia	Bacteroidales	UBA1402	UBA1402	UBA1402 sp002305085	Bacteria	Firmicutes	Clostridia	Eubacteriales	Syntrophomonadaceae	Syntrophomonas	Syntrophomonas wolfei	Syntrophomonas wolfei DTU88
concoct_142	Bacteria	Eremiobacterota	Xenobia	Xenobiales	Xenobiaceae	Xenobium	Xenobium purgamenti	Bacteria							Xenobium purgamenti sp. DTU92
metabat1_144	Bacteria	FirmicutesB	Syntrophomonadia	Syntrophomonadales	Syntrophomonadaceae	DTU018	DTU018 sp002305535	Bacteria	Firmicutes	Clostridia	Eubacteriales	Syntrophomonadaceae	Syntrophomonas		Syntrophomonas sp. DTU93
metabat1_145	Bacteria	FirmicutesA	Clostridia	Tissierellales	Sedimentibacteraceae	Sedimentibacter	Sedimentibacter sp012520455	Bacteria	Firmicutes	Tissierellia					Sedimentibacter sp. DTU94
metabat1_147	Bacteria	FirmicutesA	Clostridia	Oscillospirales	Butyricicoccaceae	JAAZKA01	JAAZKA01 sp012800055	Bacteria	Bacteroidetes	Bacteroidia	Bacteroidales				Bacteroidales sp. DTU97
concoct_147	Bacteria	FirmicutesB	Syntrophomonadia	Syntrophomonadales	Syntrophomonadaceae	DTU018	DTU018 sp003444615	Bacteria	Firmicutes	Clostridia	Eubacteriales				Eubacteriales sp. DTU95
metabat2_147	Bacteria	Bacteroidota	Bacteroidia	Bacteroidales	Paludibacteraceae	Paludibacter	Paludibacter sp012519425	Bacteria	Firmicutes	Clostridia	Eubacteriales	Syntrophomonadaceae	Syntrophomonas		Syntrophomonas sp. DTU96
concoct_148	Bacteria	FirmicutesA	Clostridia	Oscillospirales	Acutalibacteraceae	RuminococcusE		Bacteria	Firmicutes	Clostridia	Eubacteriales	Oscillospiraceae	Ruminococcus		Ruminococcus sp. DTU98
metabat1_148	Bacteria	DTU030	DTU030	DUMP01	DUMP01	DUNI01	DUNI01 sp012837285	Bacteria	Firmicutes						Firmicutes sp. DTU100
concoct_149	Archaea	Halobacteriota	Methanosarcinia	Methanosarcinales	Methanosarcinaceae	Methanosarcina	Methanosarcina sp002499445	Archaea	Euryarchaeota	Methanomicrobia	Methanosarcinales	Methanosarcinaceae	Methanosarcina		Methanosarcina sp. DTU101
metabat1_149	Bacteria	FirmicutesA	Clostridia	DUPQ01	DUPQ01	DUPQ01	DUPQ01 sp012838235	Bacteria	Firmicutes	Clostridia	Eubacteriales	Clostridiaceae			Clostridiaceae sp. DTU102
maxbin_151	Bacteria	Bacteroidota	Bacteroidia	Bacteroidales	UBA932	DMER64	DMER64 sp012515395	Bacteria	Bacteroidetes	Bacteroidia	Bacteroidales				Bacteroidales sp. DTU103
metabat1_152	Bacteria	Verrucomicrobiota	Kiritimatiellae	LD1-PB3	Lenti-01	Lenti-01	Lenti-01 sp002304915	Bacteria	Verrucomicrobia						Verrucomicrobia sp. DTU105
concoct_153	Bacteria	FirmicutesB	Syntrophomonadia	Syntrophomonadales	Syntrophomonadaceae	SyntrophomonasB	SyntrophomonasB sp012729495	Bacteria	Firmicutes	Clostridia	Eubacteriales	Syntrophomonadaceae			Syntrophomonas sp. DTU106
metabat1_154	Bacteria	FirmicutesB	Desulfotomaculia	Desulfotomaculales	Pelotomaculaceae	Syntrophopropionicum	Syntrophopropionicum sp018435055	Bacteria	Firmicutes	Clostridia	Eubacteriales	Peptococcaceae	Pelotomaculum		Syntrophopropionicum sp. DTU107
metabat2_154	Bacteria	FirmicutesB	Syntrophomonadia	Syntrophomonadales	DTU052	DTU052		Bacteria	Firmicutes	Clostridia	Eubacteriales	Syntrophomonadaceae	Syntrophothermus		Syntrophothermus sp. DTU108
metabat2_156	Bacteria	FirmicutesA	Clostridia	Tissierellales	Sedimentibacteraceae	Sedimentibacter	Sedimentibacter sp003483345	Bacteria	Firmicutes	Tissierellia					Sedimentibacter sp. DTU111
metabat1_158	Bacteria	Spirochaetota	Spirochaetia	Sphaerochaetales	Sphaerochaetaceae	Sphaerochaeta	Sphaerochaeta sp004294855	Bacteria	Spirochaetes	Spirochaetia	Spirochaetales				Sphaerochaeta sp. DTU112
metabat1_159	Bacteria	FirmicutesA	Clostridia	Peptostreptococcales	Anaerovoracaceae	DUVF01	DUVF01 sp012841165	Bacteria	Bacteroidetes	Bacteroidia	Bacteroidales				Bacteroidales sp. DTU114
metabat2_159	Bacteria	Bacteroidota	Bacteroidia	Bacteroidales	UBA932	Cryptobacteroides	Cryptobacteroides sp012522855	Bacteria	Firmicutes	Clostridia	Eubacteriales				Eubacteriales sp. DTU113
metabat2_161	Bacteria	Synergistota	Synergistia	Synergistales	Dethiosulfovibrionaceae	Pyramidobacter	Pyramidobacter sp002007215	Bacteria	Synergistetes	Synergistia	Synergistales	Synergistaceae	Pyramidobacter		Pyramidobacter sp. DTU115
metabat2_164	Bacteria	Firmicutes	Bacilli	RFN20	CAG-826	UBA1361	UBA1361 sp002306335	Bacteria	Firmicutes						Firmicutes sp. DTU116
concoct_169	Bacteria	FirmicutesB	Moorellia	Thermacetogeniales	Thermacetogeniaceae	Syntrophaceticus	Syntrophaceticus schinkii	Bacteria	Chloroflexi						Chloroflexi sp. DTU120
metabat1_169	Bacteria	Chloroflexota	Anaerolineae	Anaerolineales	Anaerolineaceae	T78		Bacteria	Firmicutes	Clostridia	Thermoanaerobacterales		Syntrophaceticus		Syntrophaceticus schinkii DTU119
metabat1_170	Archaea	Halobacteriota	Methanomicrobia	Methanomicrobiales	Methanoculleaceae	Methanoculleus	Methanoculleus sp012797575	Archaea	Euryarchaeota	Methanomicrobia	Methanomicrobiales	Methanomicrobiaceae	Methanoculleus		Methanoculleus sp. DTU121
metabat1_174	Bacteria	Synergistota	Synergistia	Synergistales	Aminobacteriaceae	Aminobacterium	Aminobacterium colombiense	Bacteria	Synergistetes	Synergistia	Synergistales	Synergistaceae	Aminobacterium		Aminobacterium colombiense DTU123
metabat1_178	Bacteria	FirmicutesA	Clostridia	Oscillospirales	Oscillospiraceae	Scatomorpha		Bacteria	Firmicutes	Clostridia	Eubacteriales	Oscillospiraceae			Oscillospiraceae sp. DTU125
concoct_179	Bacteria	Spirochaetota	Spirochaetia	Sphaerochaetales	Sphaerochaetaceae	Sphaerochaeta		Bacteria	Spirochaetes	Spirochaetia	Spirochaetales				Spirochaetales sp. DTU126
metabat1_179	Bacteria	Synergistota	Synergistia	Synergistales	Acetomicrobiaceae	Acetomicrobium	Acetomicrobium sp012518015	Bacteria	Synergistetes	Synergistia	Synergistales	Synergistaceae			Acetomicrobium sp. DTU127
metabat1_182	Bacteria	Bacteroidota	Bacteroidia	Bacteroidales	Paludibacteraceae	W0P28-013	W0P28-013 sp012837685	Bacteria	Bacteroidetes	Bacteroidia	Bacteroidales				Bacteroidales sp. DTU129
concoct_194	Bacteria	Chloroflexota	Anaerolineae	UBA1429	UBA1429	JAAZBY01	JAAZBY01 sp012513595	Bacteria	Chloroflexi						Chloroflexi sp. DTU130
concoct_197	Bacteria	Bacteroidota	Bacteroidia	Bacteroidales	Dysgonomonadaceae	Fermentimonas	Fermentimonas sp012838585	Bacteria	Bacteroidetes	Bacteroidia	Bacteroidales				Fermentimonas sp. DTU131
concoct_231	Bacteria	FirmicutesA	Clostridia	Peptostreptococcales	Anaerovoracaceae	UBA1426	UBA1426 sp002385825	Bacteria	Firmicutes	Clostridia	Eubacteriales				Eubacteriales sp. DTU135
concoct_241	Bacteria	FirmicutesA	Clostridia	Lachnospirales	Lachnospiraceae	Acetatifactor		Bacteria	Firmicutes	Clostridia	Eubacteriales	Lachnospiraceae			Lachnospiraceae sp. DTU137
concoct_244	Bacteria	FirmicutesA	Clostridia	Christensenellales	CAG-74	DTU024	DTU024 sp012837965	Bacteria	Firmicutes	Clostridia	Eubacteriales				Eubacteriales sp. DTU138
concoct_257	Bacteria	FirmicutesB	Syntrophomonadia	Syntrophomonadales	DTU052	DTU052	DTU052 sp001512495	Bacteria	Firmicutes	Clostridia	Eubacteriales	Syntrophomonadaceae	Syntrophothermus		Syntrophothermus sp. DTU141
concoct_259	Bacteria	Bacteroidota	Bacteroidia	Bacteroidales	ML635J-15	Bact-19	Bact-19 sp002412425	Bacteria	Bacteroidetes	Bacteroidia	Bacteroidales				Bacteroidales sp. DTU142

## Sheet: RA count per phylum
Phylum	Class	Order	Family	Assigned taxonomy	R-mag P1	R-ctrl P1	R-mag P3	R-ctrl P3	R-mag P4	R-ctrl P4
Bacteroidetes	Bacteroidia	Bacteroidales	Dysgonomonadaceae	Fermentimonas massiliensis DTU84	1.59148	1.78148	0.335542	0.198522	0.255399	0.370832
Bacteroidetes	Bacteroidia	Bacteroidales	Dysgonomonadaceae	Petrimonas sp. DTU33	0.897346	0.882194	1.89224	1.27132	0.233476	0.897191
Bacteroidetes	Bacteroidia	Bacteroidales	Dysgonomonadaceae	Petrimonas mucosa sp. DTU21	0.122106	0.246237	0.263242	0.227146	0.730349	0.926361
Bacteroidetes	Bacteroidia	Bacteroidales	Prevotellaceae	Prevotella sp. DTU28	0.000575572	0.00395285	0.00152455	0.00385061	0.300853	0.0196315
Bacteroidetes	Bacteroidia	Bacteroidales		Bacteroidales sp. DTU142	0.00876247	0.140405	0.0573728	0.0594636	0.0305104	0.0828333
Bacteroidetes	Bacteroidia	Bacteroidales		Fermentimonas sp. DTU131	0.559536	0.512314	0.048331	0.0450299	0.0884523	0.0329547
Bacteroidetes	Bacteroidia	Bacteroidales		Bacteroidales sp. DTU129	0.0847135	0.548188	0.0848973	0.214233	0.0312567	0.218099
Bacteroidetes	Bacteroidia	Bacteroidales		Bacteroidales sp. DTU114	5.64558	10.0175	1.19216	2.1758	3.83796	4.32298
Bacteroidetes	Bacteroidia	Bacteroidales		Bacteroidales sp. DTU103	0.00267465	0.00562736	0.0122909	0.014373	3.48661	0.285895
Bacteroidetes	Bacteroidia	Bacteroidales		Bacteroidales sp. DTU97	0.0609738	0.62465	0.998043	1.98509	0.551819	1.84192
Bacteroidetes	Bacteroidia	Bacteroidales		Bacteroidales sp. DTU90	0.0720987	0.000552581	0.217266	0.171954	0.374229	0.416082
Bacteroidetes	Bacteroidia	Bacteroidales		Bacteroidales sp. DTU89	0.542057	2.87333	2.06698	2.42627	8.31809	4.76142
Bacteroidetes				Bacteroidetes sp. DTU78	0.239744	0.166541	0.162323	0.10451	0.044715	0.0481711
Bacteroidetes	Bacteroidia	Bacteroidales		Bacteroidales sp. DTU69	0.00111955	0.00125005	0.539161	0.917114	1.13756	2.26526
Bacteroidetes	Bacteroidia	Bacteroidales		Bacteroidales sp. DTU63	0.000528705	0.000603744	0.0843434	0.101845	0.115055	0.0870155
Bacteroidetes	Bacteroidia	Bacteroidales		Bacteroidales sp. DTU53	0.0966752	0.156098	0.165498	0.185644	0.723906	0.555781
Bacteroidetes	Bacteroidia	Bacteroidales		Bacteroidales sp. DTU51	0.63331	0.63955	0.143982	0.144247	1.09202	0.338964
Bacteroidetes	Bacteroidia	Bacteroidales		Bacteroidales sp. DTU8	0.797763	0.939402	1.27327	1.12375	0.18215	1.89009
Bacteroidetes	Bacteroidia	Bacteroidales		Bacteroidales sp. DTU6	1.33131	2.16542	0.188334	0.206094	0.0315199	0.113096
SUM					12.6884	21.7053	9.72681	11.5763	21.5659	19.4746
Candidatus Cloacimonetes				Candidatus Cloacimonetes sp. DTU59	1.14795	1.06477	0.0266401	0.0321629	0.00728025	0.00585161
Candidatus Cloacimonetes				Candidatus Cloacimonetes sp. DTU2	17.253	8.07855	20.9231	21.6489	5.02939	12.6418
SUM					18.4009	9.14332	20.9497	21.6811	5.03667	12.6476
Chloroflexi				Chloroflexi sp. DTU130	0.0125555	0.0535436	0.0517455	0.0594316	0.152749	0.00923832
Chloroflexi				Chloroflexi sp. DTU120	0.00649081	0.00867981	0.0656637	0.066787	0.558224	0.1485
SUM					0.0190463	0.0622234	0.117409	0.126219	0.710973	0.157738
Firmicutes	Clostridia	Eubacteriales	Syntrophomonadaceae	Syntrophothermus sp. DTU141	0.0117964	0.00102656	0.0165976	0.00725877	0.42966	0.00838799
Firmicutes	Clostridia	Eubacteriales		Eubacteriales sp. DTU138	0.293991	0.150014	0.00891342	0.00636156	0.0323723	0.0306937
Firmicutes	Clostridia	Eubacteriales	Lachnospiraceae	Lachnospiraceae sp. DTU137	3.76776e-05	0.329667	0.0230333	0.111374	0.000213663	0.0342334
Firmicutes	Clostridia	Eubacteriales		Eubacteriales sp. DTU135	0.116463	0.0476349	0.0962013	0.105067	0.244053	0.168618
Firmicutes	Clostridia	Eubacteriales	Oscillospiraceae	Oscillospiraceae sp. DTU125	0.187905	0.253734	0.665367	0.710584	0.345513	0.353905
Firmicutes	Clostridia	Thermoanaerobacterales		Syntrophaceticus schinkii DTU119	1.284	1.56775	4.68134	3.63523	0.145006	2.23046
Firmicutes	Clostridia	Eubacteriales		Eubacteriales sp. DTU113	0.00925432	0.0327044	0.0407198	0.0527385	0.279882	0.092204
Firmicutes	Clostridia	Eubacteriales	Peptococcaceae	Syntrophopropionicum sp. DTU107	0.00535207	0.00226774	0.0471604	0.0747387	0.25422	0.0584555
Firmicutes	Clostridia	Eubacteriales	Syntrophomonadaceae	Syntrophothermus sp. DTU108	0.204824	0.102304	0.0473655	0.0340338	0.100227	0.0913483
Firmicutes	Clostridia	Eubacteriales	Syntrophomonadaceae	Syntrophomonas sp. DTU106	0.00138833	0.0174672	0.155825	0.190234	0.216688	0.224529
Firmicutes	Clostridia	Eubacteriales	Clostridiaceae	Clostridiaceae sp. DTU102	0.083775	0.0673406	0.119732	0.119007	0.369355	0.283743
Firmicutes	Clostridia	Eubacteriales	Oscillospiraceae	Ruminococcus sp. DTU98	0.000113324	0.0879124	0.12318	0.0636384	0.000344272	0.00772779
Firmicutes	Clostridia	Eubacteriales		Eubacteriales sp. DTU95	0.0664989	0.0749048	0.0910722	0.0571984	0.0210954	0.0210385
Firmicutes	Clostridia	Eubacteriales	Syntrophomonadaceae	Syntrophomonas sp. DTU96	0.416702	0.0878211	0.57928	0.369057	1.26134	0.351522
Firmicutes	Clostridia	Eubacteriales	Syntrophomonadaceae	Syntrophomonas sp. DTU93	0.708701	0.804582	1.02717	0.799515	4.10808	1.61144
Firmicutes	Clostridia	Eubacteriales	Syntrophomonadaceae	Syntrophomonas wolfei DTU88	0.0436226	0.0707851	0.0833467	0.0846514	0.485097	0.146896
Firmicutes	Clostridia	Eubacteriales	Syntrophomonadaceae	Syntrophomonadaceae sp. DTU80	0.0227717	0.697742	0.0018465	0.00132358	0.00234604	0.000554363
Firmicutes	Clostridia	Eubacteriales	Clostridiaceae	Clostridiaceae sp. DTU71	0.0870178	0.0535455	0.0257694	0.0252804	0.623698	0.125049
Firmicutes	Clostridia	Eubacteriales	Clostridiaceae	Clostridiaceae sp. DTU72	0.186423	0.419138	0.471323	0.768673	0.866785	0.247412
Firmicutes	Clostridia	Eubacteriales	Syntrophomonadaceae	Syntrophomonadaceae sp. DTU67	0.00983367	0.0298776	0.0615646	0.0732284	0.000817326	0.194173
Firmicutes	Clostridia	Eubacteriales		Eubacteriales sp. DTU54	0.129492	0.00552768	0.0554215	0.0563036	0.000121209	0.0111467
Firmicutes	Clostridia	Eubacteriales	Christensenellaceae	Christensenella sp. DTU50	0.0295934	0.255343	0.302519	0.392331	0.460672	0.391192
Firmicutes	Clostridia	Eubacteriales		Eubacteriales sp. DTU44	0.0735985	0.0724134	0.0270021	0.0226956	0.140048	0.00609055
Firmicutes	Clostridia	Eubacteriales	Clostridiaceae	Clostridiaceae sp. DTU40	0.160519	0.0399255	0.174607	0.141652	0.0728043	0.0934723
Firmicutes	Clostridia	Eubacteriales		Eubacteriales sp. DTU39	0.0626544	0.0942575	0.13556	0.108	0.116555	0.116454
Firmicutes	Clostridia	Eubacteriales	Clostridiaceae	Clostridiaceae sp. DTU35	0.150262	0.0325843	0.0458671	0.0431396	0.103	0.0520968
Firmicutes	Clostridia	Eubacteriales		Eubacteriales sp. DTU32	0.423559	0.1025	0.0636906	0.0331837	0.0454603	0.0122567
Firmicutes	Clostridia	Eubacteriales	Peptococcaceae	Peptococcaceae sp. DTU26	0.0789441	0.0782709	0.0043134	0.00301077	0.173904	0.000202855
Firmicutes	Clostridia	Eubacteriales	Oscillospiraceae	Ruminococcus sp. DTU23	0.000126584	0.189078	0.042691	0.0229269	0.000350906	0.0737903
Firmicutes	Clostridia	Eubacteriales	Clostridiaceae	Clostridiaceae sp. DTU24	9.09125	9.19074	9.64352	8.46413	3.13183	3.46008
Firmicutes	Clostridia	Eubacteriales		Eubacteriales sp. DTU19	0.000768137	0.00278889	0.149428	0.104876	0.00010397	0.0315383
Firmicutes	Clostridia	Eubacteriales		Eubacteriales sp. DTU18	0.0221218	0.156781	0.0323076	0.0573897	0.113885	0.167452
Firmicutes	Clostridia	Eubacteriales	Syntrophomonadaceae	Syntrophomonas sp. DTU15	0.142189	0.272657	0.363103	0.349536	0.0703411	0.0928371
Firmicutes	Clostridia	Eubacteriales	Eubacteriaceae	Eubacteriaceae sp. DTU13	0.156799	0.0579175	0.0509218	0.0269753	0.0358088	0.0229246
Firmicutes	Clostridia	Thermosediminibacterales	Tepidanaerobacteraceae	Tepidanaerobacter sp. DTU12	0.00747636	0.0104613	0.297245	0.332023	0.159062	0.223622
Firmicutes	Clostridia	Eubacteriales		Intestinimonas massiliensis DTU11	0.00133659	0.362514	0.0112715	0.0122831	0.000749345	0.00064698
Firmicutes	Clostridia	Eubacteriales		Eubacteriales sp. DTU9	0.44996	0.155771	0.455019	0.302355	0.0888338	0.178323
Firmicutes	Erysipelotrichia			Erysipelotrichia sp. DTU81	0.389126	0.587223	0.628042	0.514976	0.049306	0.228265
Firmicutes	Erysipelotrichia	Erysipelotrichales	Erysipelotrichaceae	Erysipelotrichaceae sp. DTU31	0.397997	0.690931	2.96751	4.16123	0.0176045	1.27081
Firmicutes	Tissierellia			Sedimentibacter sp. DTU111	0.136889	0.229341	0.167218	0.119452	0.322633	0.0839972
Firmicutes	Tissierellia			Sedimentibacter sp. DTU94	5.23542	2.70535	0.222276	0.204546	2.13714	0.311077
Firmicutes	Tissierellia			Tissierellia sp. DTU42	0.0329524	0.0239485	1.33843	0.805949	0.126948	0.504515
Firmicutes				Firmicutes sp. DTU116	0.586256	0.137287	0.303538	0.458701	0.0602114	0.471708
Firmicutes				Firmicutes sp. DTU100	0.49315	0.166867	0.15937	0.145015	0.190836	0.0690851
Firmicutes				Firmicutes sp. DTU77	0.0337684	0.0195287	0.119658	0.114969	0.019457	0.0232989
Firmicutes				Firmicutes sp. DTU70	0.76111	1.1261	0.280843	0.270598	1.17553	0.46822
Firmicutes				Firmicutes sp. DTU62	0.0328857	0.0984088	0.134125	0.150885	0.139898	0.157185
Firmicutes				Firmicutes sp. DTU61	1.11015	0.839651	0.478997	0.404	0.606105	0.44558
Firmicutes				Firmicutes sp. DTU41	0.197	0.113598	0.0397639	0.0210879	0.452619	0.209883
Firmicutes				Firmicutes sp. DTU10	1.73072	0.613505	1.15805	0.648243	0.625528	0.6329
SUM					25.8586	23.3295	28.2191	25.7817	20.4241	16.093
Spirochaetes	Spirochaetia	Spirochaetales		Spirochaetales sp. DTU126	0.265805	0.317387	0.430653	0.431233	0.356661	0.266419
Spirochaetes	Spirochaetia	Spirochaetales		Sphaerochaeta sp. DTU112	0.634992	0.850298	2.20235	2.17317	2.05989	6.44891
Spirochaetes	Spirochaetia	Spirochaetales	Sphaerochaetaceae	Sphaerochaeta sp. DTU82	0.000770692	1.01379	0.0367363	0.058061	0.0043668	0.0092326
Spirochaetes	Spirochaetia	Spirochaetales		Spirochaetales sp. DTU79	0.000971462	0.00795175	0.00997649	0.0114953	0.358923	0.0472537
Spirochaetes	Spirochaetia	Spirochaetales		Spirochaetales sp. DTU58	0.00214061	0.0185217	0.0129153	0.0133275	0.209068	0.114363
Spirochaetes	Spirochaetia	Spirochaetales		Spirochaetales sp. DTU27	0.022371	0.0682444	0.0618432	0.0609261	0.120971	0.13267
Spirochaetes	Spirochaetia	Spirochaetales		Sphaerochaeta sp. DTU25	1.12296	1.44892	1.3809	1.58496	1.81602	1.12079
SUM					2.05001	3.72512	4.13538	4.33317	4.92591	8.13963
Synergistetes	Synergistia	Synergistales	Synergistaceae	Acetomicrobium sp. DTU127	0.0827708	0.0789372	0.133426	0.116351	0.120688	0.230857
Synergistetes	Synergistia	Synergistales	Synergistaceae	Aminobacterium colombiense DTU123	0.443056	0.577589	0.288617	0.359112	0.0917743	0.470125
Synergistetes	Synergistia	Synergistales	Synergistaceae	Pyramidobacter sp. DTU115	0.00107418	0.29155	0.26901	0.381045	0.00120655	0.0280558
Synergistetes	Synergistia	Synergistales	Synergistaceae	Synergistes jonesii DTU87	0.000121564	0.0754915	0.30203	0.277414	0.0843338	0.168366
Synergistetes	Synergistia	Synergistales	Synergistaceae	Aminivibrio sp. DTU30	0.0338088	0.0764932	0.391045	0.368407	1.68847	0.50453
Synergistetes	Synergistia	Synergistales	Synergistaceae	Synergistaceae sp. DTU29	0.33623	1.38052	1.44259	1.15514	1.97325	0.945263
SUM					0.897061	2.48058	2.82671	2.65747	3.95972	2.3472
Tenericutes	Mollicutes	Acholeplasmatales	Acholeplasmataceae	Acholeplasmataceae sp. DTU75	0.000468854	0.00117796	0.0274792	0.0191583	7.54828	0.627488
Tenericutes				Tenericutes sp. DTU73	1.16484	0.0766436	0.00665763	0.0048861	3.12863e-05	0.00807377
Tenericutes	Mollicutes	Acholeplasmatales	Acholeplasmataceae	Acholeplasmataceae sp. DTU68	0.000945894	0.00396079	0.0102154	0.00548967	0.405626	0.147847
Tenericutes	Mollicutes	Acholeplasmatales	Acholeplasmataceae	Acholeplasmataceae sp. DTU47	0.00398394	0.209552	0.020812	0.0196299	0.0104457	0.249521
SUM					1.17024	0.291335	0.0651642	0.049164	7.96438	1.03293

## Sheet: Pivot table 1
Row Labels	Count of Phylum-level
Armatimonadetes	1
Atribacterota	2
Bacteroidetes	22
Candidatus Cloacimonetes	2
Candidatus Falkowbacteria	2
Candidatus Saccharibacteria	1
Candidatus Thermoplasmatota	1
Chloroflexi	4
Euryarchaeota	6
Firmicutes	68
Lentisphaerae	1
Myxococcota	1
Proteobacteria	1
Spirochaetes	9
Synergistetes	6
Tenericutes	6
Thermotogae	2
Unclassified bacteria	8
Verrucomicrobia	2
Grand Total	145

## Sheet: Pivot table 2&stacked bar plot
	Column Labels
Values	Armatimonadetes	Atribacterota	Bacteroidetes	Candidatus Cloacimonetes	Candidatus Falkowbacteria	Candidatus Saccharibacteria	Candidatus Thermoplasmatota	Chloroflexi	Euryarchaeota	Firmicutes	Lentisphaerae	Myxococcota	Proteobacteria	Spirochaetes	Synergistetes	Tenericutes	Thermotogae	Unclassified bacteria	Verrucomicrobia	Grand Total
Sum of R-mag before shock	0.00979368	0.142187	24.7932	18.4009	0.591193	0.000476145	3.28695e-05	0.0619322	0.456774	29.5759	0.00827323	0.192863	0.114211	2.1771	0.897061	1.21726	0.00965954	0.491991	1.00323	80.144
Sum of R-ctrl before shock	0.0132367	0.0692843	32.8205	9.14332	0.18513	0.000139436	0.000312375	0.150721	0.909207	26.56	0.0756979	0.0496512	0.00367839	3.91993	2.48058	0.319979	0.0339293	0.909522	0.700441	78.3452
Sum of R-mag after shock	0.0646791	0.153396	17.542	20.9497	0.000277023	1.35708	0.0432701	0.278584	0.773194	31.1539	0.0110392	0.0271359	0.0141759	4.43684	2.82671	0.205945	0.0623337	0.277697	0.243226	80.4212
Sum of R-ctrl after shock	0.0825028	0.140906	18.8669	21.6811	9.7906e-05	0.955622	0.118426	0.256421	1.35358	28.5101	0.0248476	0.0549695	0.0077803	4.61754	2.65747	0.218799	0.0880088	0.348582	0.275352	80.259
Sum of R-mag after magnetite	0.122341	0.0556748	30.8522	5.03667	0.000237783	0.0279683	0.00889549	0.81553	2.37895	23.073	0.0254398	0.0576635	0.000208071	5.01128	3.95972	8.27462	0.451504	1.53413	0.496505	82.1825
Sum of R-ctrl after magnetite	0.0737114	0.124469	28.7488	12.6476	0.000110456	0.114762	0.0904712	0.407037	3.28095	18.0784	0.11455	0.124062	0.358159	8.4842	2.3472	1.72909	0.969371	1.27405	0.531443	79.4985
