# Supplementary material for: Magnetite Alters the Metabolic Interaction between Methanogens and Sulfate-Reducing Bacteria
Source: Environ Sci Technol. 2023 Oct 20;57(43):16399–413. doi: 10.1021/acs.est.3c05948 (PMC10620991; doi:10.1021/acs.est.3c05948)
Supplement: Supplementary file 4 — es3c05948_si_004.xlsx [file es3c05948_si_004.xlsx]

## Sheet: Caption
	Sheets:
	Raw data: data collected from the comparison between MAGs with fold change > 2 and the rest of the MAGs with fold change < 2
		in R-mag after magnetite addition - EnrichM software (Mann-Whitney U Test), considering only p-values < 0.5
		Columns:
		Column A: KEGG accession number
		Column B: p-values calculated through EnrichM
		Column C: corresponding enzyme (acronym, name, and EC number)
		Column D: assigned general metabolism
		Column E: specified metabolism/module corresponding to the general metabolism assigned
	Filtered data: raw data filtered considering only certain general (and corresponding specified) metabolisms
		Columns:
		Column A: KEGG accession number
		Column B: p-values calculated through EnrichM
		Column C: corresponding enzyme (acronym, name, and EC number)
		Column D: assigned general metabolism
		Column E: specified metabolism/module corresponding to the general metabolism assigned
	Pivot table: used to calculate the number of enzymes associated to each general metabolism
	Pie chart: representing the data from the pivot table, in percentage

## Sheet: Raw data
KO number	p-value	Enzyme name	General metabolism	Specified metabolism/module
K03455	0.002	TC.KEF; monovalent cation:H+ antiporter-2, CPA2 family	Transport system
K00772	0.002	mtaP, MTAP; 5'-methylthioadenosine phosphorylase [EC:2.4.2.28]	Aminoacid metabolism
K07059	0.003	K07059; uncharacterized protein
K04043	0.003	dnaK, HSPA9; molecular chaperone DnaK
K00436	0.003	hoxH; NAD-reducing hydrogenase large subunit [EC:1.12.1.2]	H2 + NAD+ --> H+ + NADH
K00065	0.003	kduD; 2-dehydro-3-deoxy-D-gluconate 5-dehydrogenase [EC:1.1.1.127]	Carbohydrate metabolism
K03390	0.004	hdrC2; heterodisulfide reductase subunit C2 [EC:1.8.7.3 1.8.98.4 1.8.98.5 1.8.98.6]	Energy metabolism	Methane metabolism
K20534	0.006	gtrB, csbB; polyisoprenyl-phosphate glycosyltransferase [EC:2.4.-.-]
K02002	0.007	proX; glycine betaine/proline transport system substrate-binding protein	Transport system
K02614	0.007	paaI; acyl-CoA thioesterase [EC:3.1.2.-]
K03386	0.007	PRDX2_4, ahpC; peroxiredoxin (alkyl hydroperoxide reductase subunit C) [EC:1.11.1.15]	thioredoxin + ROOH --> thioredoxin DISULFIDE + ROH + H2O
K00230	0.007	hemG; menaquinone-dependent protoporphyrinogen oxidase [EC:1.3.5.3]	Porphyrin metabolism
K02050	0.007	ABC.SN.P; NitT/TauT family transport system permease protein	Transport system
K08681	0.007	pdxT, pdx2; 5'-phosphate synthase pdxT subunit [EC:4.3.3.6]	Metabolism of cofactors and vitamins
K04757	0.008	rsbW; serine/threonine-protein kinase RsbW [EC:2.7.11.1]	Signalling
K16925	0.008	ykoE; energy-coupling factor transport system substrate-specific component	Transport system
K03389	0.008	hdrB2; heterodisulfide reductase subunit B2 [EC:1.8.7.3 1.8.98.4 1.8.98.5 1.8.98.6]	Energy metabolism	Methane metabolism
K03118	0.008	tatC; sec-independent protein translocase protein TatC	Transport system
K03564	0.008	BCP, PRXQ, DOT5; peroxiredoxin Q/BCP [EC:1.11.1.15]	thioredoxin + ROOH --> thioredoxin DISLFIDE + ROH + H2O
K06402	0.008	spoIVFB; stage IV sporulation protein FB [EC:3.4.24.-]
K07723	0.008	ndoAI; CopG family transcriptional regulator / antitoxin EndoAI	Transcriptional regulator
K04749	0.008	rsbV; anti-sigma B factor antagonist
K03388	0.009	hdrA2; heterodisulfide reductase subunit A2 [EC:1.8.7.3 1.8.98.4 1.8.98.5 1.8.98.6]		Methane metabolism
K03298	0.010	TC.DME; drug/metabolite transporter, DME family	Transport system
K04767	0.010	acuB; acetoin utilization protein AcuB
K01951	0.011	guaA, GMPS; GMP synthase (glutamine-hydrolysing) [EC:6.3.5.2]	Purine metabolism
K02051	0.013	ABC.SN.S; NitT/TauT family transport system substrate-binding protein	Transport system
K02469	0.014	gyrA; DNA gyrase subunit A [EC:5.99.1.3]
K03572	0.014	mutL; DNA mismatch repair protein MutL
K03555	0.014	mutS; DNA mismatch repair protein MutS
K00549	0.014	metE; 5-methyltetrahydropteroyltriglutamate--homocysteine methyltransferase [EC:2.1.1.14]	Cysteine and methionine metabolism
K01858	0.015	INO1, ISYNA1; myo-inositol-1-phosphate synthase [EC:5.5.1.4]	Inositol phosphate metabolism
K06927	0.015	DPH6; diphthine-ammonia ligase [EC:6.3.1.14]
K07096	0.015	K07096; uncharacterized protein
K14136	0.015	K14136; decaprenyl-phosphate phosphoribosyltransferase [EC:2.4.2.45]
K05967	0.015	K05967; uncharacterized protein
K19118	0.015	csd2, cas7; CRISPR-associated protein Csd2
K08303	0.016	K08303; putative protease [EC:3.4.-.-]
K02379	0.016	fdhD; FdhD protein		crucial for the maturation of cytosolic Fe-S proteins
K05772	0.017	tupA, vupA; tungstate transport system substrate-binding protein	Transport system
K06384	0.018	spoIIM; stage II sporulation protein M
K07006	0.018	K07006; uncharacterized protein
K07067	0.018	disA; diadenylate cyclase [EC:2.7.7.85]	Signalling
K01810	0.019	GPI, pgi; glucose-6-phosphate isomerase [EC:5.3.1.9]	Carbohydrate metabolism
K09131	0.019	K09131; uncharacterized protein
K09729	0.019	K09729; uncharacterized protein
K07813	0.019	agrB; accessory gene regulator B
K03926	0.019	cutA; periplasmic divalent cation tolerance protein
K01845	0.019	hemL; glutamate-1-semialdehyde 2,1-aminomutase [EC:5.4.3.8]	Porphyrin metabolism
K06951	0.020	K06951; uncharacterized protein
K03969	0.020	pspA; phage shock protein A
K00809	0.020	DHPS, dys; deoxyhypusine synthase [EC:2.5.1.46]
K00441	0.020	frhB; coenzyme F420 hydrogenase subunit beta [EC:1.12.98.1]	Energy metabolism	Methane metabolism
K03639	0.020	moaA, CNX2; GTP 3',8-cyclase [EC:4.1.99.22]	Signalling
K02304	0.021	MET8; precorrin-2 dehydrogenase / sirohydrochlorin ferrochelatase [EC:1.3.1.76 4.99.1.4]	Porphyrin metabolism
K16150	0.021	K16150; glycogen synthase [EC:2.4.1.11]	Carbohydrate metabolism
K01734	0.021	mgsA; methylglyoxal synthase [EC:4.2.3.3]	Propanoate metabolism
K00806	0.022	uppS; undecaprenyl diphosphate synthase [EC:2.5.1.31]	Glycan biosynthesis and metabolism
K02897	0.022	RP-L25, rplY; large subunit ribosomal protein L25
K05595	0.023	marC; multiple antibiotic resistance protein
K07216	0.023	K07216; hemerythrin
K15635	0.024	apgM; 2,3-bisphosphoglycerate-independent phosphoglycerate mutase [EC:5.4.2.12]	Carbohydrate metabolism/gly, ser, thr metabolism/Methane metabolism
K02113	0.025	ATPF1D, atpH; F-type H+-transporting ATPase subunit delta	Transport system
K01915	0.025	glnA, GLUL; glutamine synthetase [EC:6.3.1.2]	Aminoacid metabolism
K06972	0.027	PITRM1, PreP, CYM1; presequence protease [EC:3.4.24.-]
K03738	0.028	aor; aldehyde:ferredoxin oxidoreductase [EC:1.2.7.5]	Carbohydrate metabolism
K03116	0.028	tatA; sec-independent protein translocase protein TatA	Transport system
K02520	0.030	infC, MTIF3; translation initiation factor IF-3
K00537	0.030	ARSC1, arsC; arsenate reductase [EC:1.20.4.1]
K01823	0.032	idi, IDI; isopentenyl-diphosphate Delta-isomerase [EC:5.3.3.2]
K10441	0.033	rbsA; ribose transport system ATP-binding protein [EC:3.6.3.17]	Transport system	ABC-type monosaccharide transporter
K00700	0.033	GBE1, glgB; 1,4-alpha-glucan branching enzyme [EC:2.4.1.18]	Carbohydrate metabolism
K01736	0.034	aroC; chorismate synthase [EC:4.2.3.5]	Aminoacid metabolism
K01071	0.035	MCH; medium-chain acyl-[acyl-carrier-protein] hydrolase [EC:3.1.2.21]	Lipid metabolism
K02111	0.036	ATPF1A, atpA; F-type H+-transporting ATPase subunit alpha [EC:7.1.2.2]	Energy metabolism	oxidative phosphorylation
K02108	0.037	ATPF0A, atpB; F-type H+-transporting ATPase subunit a	Energy metabolism	oxidative phosphorylation
K09125	0.037	K09125; uncharacterized protein
K03799	0.037	htpX; heat shock protein HtpX [EC:3.4.24.-]
K01338	0.037	lon; ATP-dependent Lon protease [EC:3.4.21.53]	Hydrolysis	Hydrolysis of proteins in presence of ATP
K00013	0.038	hisD; histidinol dehydrogenase [EC:1.1.1.23]	Aminoacid metabolism
K02484	0.039	K02484; two-component system, OmpR family, sensor kinase [EC:2.7.13.3]
K00205	0.039	fwdF, fmdF; 4Fe-4S ferredoxin
K09746	0.039	K09746; uncharacterized protein
K01448	0.040	amiABC; N-acetylmuramoyl-L-alanine amidase [EC:3.5.1.28]
K00619	0.040	argA; amino-acid N-acetyltransferase [EC:2.3.1.1]	Aminoacid metabolism
K15429	0.040	TRM5, TRMT5; tRNA (guanine37-N1)-methyltransferase [EC:2.1.1.228]
K18209	0.040	tfrA; fumarate reductase (CoM/CoB) subunit A [EC:1.3.4.1]	Energy metabolism
K07151	0.040	STT3; dolichyl-diphosphooligosaccharide---protein glycosyltransferase [EC:2.4.99.18]
K09720	0.040	nrpRI; HTH-type transcriptional regulator, global nitrogen regulator NrpRI
K03892	0.040	arsR; ArsR family transcriptional regulator, arsenate/arsenite/antimonite-responsive transcriptional repressor
K07466	0.040	RFA1, RPA1, rpa; replication factor A1
K06857	0.040	tupC, vupC; tungstate transport system ATP-binding protein [EC:3.6.3.55]	Transport system
K12506	0.040	ispDF; 2-C-methyl-D-erythritol 4-phosphate cytidylyltransferase / 2-C-methyl-D-erythritol 2,4-cyclodiphosphate synthase [EC:2.7.7.60 4.6.1.12]
K03783	0.040	punA, PNP; purine-nucleoside phosphorylase [EC:2.4.2.1]	Purine metabolism
K07722	0.041	nikR; CopG family transcriptional regulator, nickel-responsive regulator
K02404	0.041	flhF; flagellar biosynthesis protein FlhF
K05773	0.041	tupB, vupB; tungstate transport system permease protein	Transport system
K02866	0.041	RP-L10e, RPL10; large subunit ribosomal protein L10e
K11131	0.041	DKC1, NOLA4, CBF5; H/ACA ribonucleoprotein complex subunit 4 [EC:5.4.99.-]
K02995	0.041	RP-S8e, RPS8; small subunit ribosomal protein S8e
K02877	0.041	RP-L15e, RPL15; large subunit ribosomal protein L15e
K03047	0.041	rpoD; DNA-directed RNA polymerase subunit D [EC:2.7.7.6]
K03049	0.041	rpoE1; DNA-directed RNA polymerase subunit E' [EC:2.7.7.6]
K07163	0.041	K07163; uncharacterized protein
K02962	0.041	RP-S17e, RPS17; small subunit ribosomal protein S17e
K06981	0.041	ipk; isopentenyl phosphate kinase [EC:2.7.4.26]
K09743	0.041	K09743; uncharacterized protein
K03432	0.041	psmA, prcA; proteasome alpha subunit [EC:3.4.25.1]
K04800	0.041	rfcL; replication factor C large subunit
K09986	0.041	K09986; uncharacterized protein
K04798	0.041	pfdB, PFDN6; prefoldin beta subunit
K17995	0.041	hydG; sulfhydrogenase subunit gamma (sulfur reductase) [EC:1.12.98.4]	Sulfur metabolism	Sulfur can also be used as substrate, but since it is insoluble in aqueous solution and polysulfide is generated abiotically by the reaction of hydrogen sulfide and sulfur, polysulfide is believed to be the true substrat
K06961	0.041	KRR1; ribosomal RNA assembly protein
K10896	0.041	FANCM; fanconi anemia group M protein
K06883	0.041	K06883; uncharacterized protein
K03232	0.041	EEF1B; elongation factor 1-beta
K02912	0.041	RP-L32e, RPL32; large subunit ribosomal protein L32e
K04483	0.041	radA; DNA repair protein RadA
K14091	0.041	echF; ech hydrogenase subunit F	Energy metabolism
K02241	0.041	comFB; competence protein ComFB
K03263	0.041	EIF5A; translation initiation factor 5A
K07642	0.041	baeS, smeS; two-component system, OmpR family, sensor histidine kinase BaeS [EC:2.7.13.3]	Signalling
K15449	0.041	TYW1; tRNA wybutosine-synthesizing protein 1 [EC:4.1.3.44]
K00187	0.041	vorB; 2-oxoisovalerate ferredoxin oxidoreductase, beta subunit [EC:1.2.7.7]	Aminoacid metabolism
K02979	0.041	RP-S28e, RPS28; small subunit ribosomal protein S28e
K02987	0.041	RP-S4e, RPS4; small subunit ribosomal protein S4e
K02885	0.041	RP-L19e, RPL19; large subunit ribosomal protein L19e
K04802	0.041	PCNA; proliferating cell nuclear antigen
K01974	0.041	RTCA, rtcA; RNA 3'-terminal phosphate cyclase (ATP) [EC:6.5.1.4]
K09723	0.041	ginS; DNA replication factor GINS
K07158	0.041	K07158; uncharacterized protein
K12339	0.041	cysM; S-sulfo-L-cysteine synthase (O-acetyl-L-serine-dependent) [EC:2.5.1.144]	Aminoacid metabolism
K11153	0.041	RDH12; retinol dehydrogenase 12 [EC:1.1.1.300]
K03053	0.041	rpoH; DNA-directed RNA polymerase subunit H [EC:2.7.7.6]
K00186	0.041	vorA; 2-oxoisovalerate ferredoxin oxidoreductase, alpha subunit [EC:1.2.7.7]	Aminoacid metabolism
K14574	0.041	SDO1, SBDS; ribosome maturation protein SDO1
K07463	0.041	K07463; archaea-specific RecJ-like exonuclease
K10725	0.041	cdc6A; archaeal cell division control protein 6
K01749	0.042	hemC, HMBS; hydroxymethylbilane synthase [EC:2.5.1.61]	Porphyrin metabolism
K02001	0.042	proW; glycine betaine/proline transport system permease protein	Transport system
K07332	0.042	flaI-A, flaI; archaeal flagellar protein FlaI
K06179	0.043	rluC; 23S rRNA pseudouridine955/2504/2580 synthase [EC:5.4.99.24]
K03637	0.043	moaC, CNX3; cyclic pyranopterin monophosphate synthase [EC:4.6.1.17]	Metabolism of cofactors and vitamins
K10907	0.043	K10907; aminotransferase [EC:2.6.1.-]
K06901	0.044	pbuG; putative MFS transporter, AGZA family, xanthine/uracil permease
K03236	0.044	EIF1A; translation initiation factor 1A
K04796	0.044	RUXX; small nuclear ribonucleoprotein
K12234	0.044	cofE, fbiB; coenzyme F420-0:L-glutamate ligase / coenzyme F420-1:gamma-L-glutamate ligase [EC:6.3.2.31 6.3.2.34]	Energy metabolism	Methane metabolism
K06167	0.044	phnP; phosphoribosyl 1,2-cyclic phosphate phosphodiesterase [EC:3.1.4.55]
K01843	0.044	kamA; lysine 2,3-aminomutase [EC:5.4.3.2]	Aminoacid metabolism
K00171	0.044	porD; pyruvate ferredoxin oxidoreductase delta subunit [EC:1.2.7.1]	Carbohydrate metabolism
K06949	0.045	rsgA, engC; ribosome biogenesis GTPase / thiamine phosphate phosphatase [EC:3.6.1.- 3.1.3.100]	Metabolism of cofactors and vitamins
K00196	0.045	cooF; anaerobic carbon-monoxide dehydrogenase iron sulfur subunit	Energy metabolism	Methane metabolism
K07085	0.045	K07085; putative transport protein
K09776	0.045	K09776; uncharacterized protein
K17732	0.045	PMPCB, MAS1; mitochondrial-processing peptidase subunit beta [EC:3.4.24.64]
K02518	0.045	infA; translation initiation factor IF-1
K01658	0.045	trpG; anthranilate synthase component II [EC:4.1.3.27]	Aminoacid metabolism
K15866	0.045	paaG; 2-(1,2-epoxy-1,2-dihydrophenyl)acetyl-CoA isomerase [EC:5.3.3.18]	Aminoacid metabolism
K03120	0.045	TBP, tbp; transcription initiation factor TFIID TATA-box-binding protein
K02548	0.046	menA; 1,4-dihydroxy-2-naphthoate octaprenyltransferase [EC:2.5.1.74 2.5.1.-]	Metabolism of cofactors and vitamins
K02049	0.046	ABC.SN.A; NitT/TauT family transport system ATP-binding protein	Transport system
K13771	0.046	nsrR; Rrf2 family transcriptional regulator, nitric oxide-sensitive transcriptional repressor
K01133	0.046	betC; choline-sulfatase [EC:3.1.6.6]
K00868	0.047	pdxK, pdxY; pyridoxine kinase [EC:2.7.1.35]	Metabolism of cofactors and vitamins
K03641	0.047	tolB; TolB protein
K14088	0.047	echC; ech hydrogenase subunit C	Energy metabolism	Methane metabolism
K01625	0.048	eda; 2-dehydro-3-deoxyphosphogluconate aldolase / (4S)-4-hydroxy-2-oxoglutarate aldolase [EC:4.1.2.14 4.1.3.42]	Carbohydrate metabolism
K02968	0.049	RP-S20, rpsT; small subunit ribosomal protein S20
K05873	0.049	cyaB; adenylate cyclase, class 2 [EC:4.6.1.1]	Purine matabolism
K04566	0.049	lysK; lysyl-tRNA synthetase, class I [EC:6.1.1.6]
K13640	0.049	hspR; MerR family transcriptional regulator, heat shock protein HspR
K15777	0.049	DOPA; 4,5-DOPA dioxygenase extradiol [EC:1.13.11.-]
K09136	0.049	ycaO; ribosomal protein S12 methylthiotransferase accessory factor
K14162	0.049	dnaE2; error-prone DNA polymerase [EC:2.7.7.7]

## Sheet: Filtered data
KO number	p-value	Enzyme name	Associated metabolism	Specified metabolism/module
K01915	0.025	glnA, GLUL; glutamine synthetase [EC:6.3.1.2]	Aminoacid metabolism	Alanine, aspartate and glutamate metabolism
K00619	0.040	argA; amino-acid N-acetyltransferase [EC:2.3.1.1]	Aminoacid metabolism	Arginine biosynthesis
K00772	0.002	mtaP, MTAP; 5'-methylthioadenosine phosphorylase [EC:2.4.2.28]	Aminoacid metabolism	Cysteine and methionine metabolism
K00549	0.014	metE; 5-methyltetrahydropteroyltriglutamate--homocysteine methyltransferase [EC:2.1.1.14]	Aminoacid metabolism	Cysteine and methionine metabolism
K12339	0.041	cysM; S-sulfo-L-cysteine synthase (O-acetyl-L-serine-dependent) [EC:2.5.1.144]	Aminoacid metabolism	Cysteine and methionine metabolism
K00013	0.038	hisD; histidinol dehydrogenase [EC:1.1.1.23]	Aminoacid metabolism	Histidine metabolism
K01843	0.044	kamA; lysine 2,3-aminomutase [EC:5.4.3.2]	Aminoacid metabolism	Lysine degradation
K15866	0.045	paaG; 2-(1,2-epoxy-1,2-dihydrophenyl)acetyl-CoA isomerase [EC:5.3.3.18]	Aminoacid metabolism	Phenylalanine metabolism
K01736	0.034	aroC; chorismate synthase [EC:4.2.3.5]	Aminoacid metabolism	Phenylalanine, tyrosine and tryptophan biosynthesis
K01658	0.045	trpG; anthranilate synthase component II [EC:4.1.3.27]	Aminoacid metabolism	Phenylalanine, tyrosine and tryptophan biosynthesis
K00187	0.041	vorB; 2-oxoisovalerate ferredoxin oxidoreductase, beta subunit [EC:1.2.7.7]	Aminoacid metabolism	Valine, leucine and isoleucine degradation
K00186	0.041	vorA; 2-oxoisovalerate ferredoxin oxidoreductase, alpha subunit [EC:1.2.7.7]	Aminoacid metabolism	Valine, leucine and isoleucine degradation
K01810	0.019	GPI, pgi; glucose-6-phosphate isomerase [EC:5.3.1.9]	Carbohydrate metabolism	Glycolysis / Gluconeogenesis
K15635	0.024	apgM; 2,3-bisphosphoglycerate-independent phosphoglycerate mutase [EC:5.4.2.12]	Carbohydrate metabolism	Glycolysis / Gluconeogenesis
K00171	0.044	porD; pyruvate ferredoxin oxidoreductase delta subunit [EC:1.2.7.1]	Carbohydrate metabolism	Glycolysis / Gluconeogenesis / pyruvate metabolism
K01858	0.015	INO1, ISYNA1; myo-inositol-1-phosphate synthase [EC:5.5.1.4]	Carbohydrate metabolism	Inositol phosphate metabolism
K00065	0.003	kduD; 2-dehydro-3-deoxy-D-gluconate 5-dehydrogenase [EC:1.1.1.127]	Carbohydrate metabolism	Pentose and glucuronate interconversions
K03738	0.028	aor; aldehyde:ferredoxin oxidoreductase [EC:1.2.7.5]	Carbohydrate metabolism	Pentose phosphate pathway
K01625	0.048	eda; 2-dehydro-3-deoxyphosphogluconate aldolase / (4S)-4-hydroxy-2-oxoglutarate aldolase [EC:4.1.2.14 4.1.3.42]	Carbohydrate metabolism	Pentose phosphate pathway
K01734	0.021	mgsA; methylglyoxal synthase [EC:4.2.3.3]	Carbohydrate metabolism	Propanoate metabolism
K16150	0.021	K16150; glycogen synthase [EC:2.4.1.11]	Carbohydrate metabolism	Starch and sucrose metabolism
K00700	0.033	GBE1, glgB; 1,4-alpha-glucan branching enzyme [EC:2.4.1.18]	Carbohydrate metabolism	Starch and sucrose metabolism
K18209	0.040	tfrA; fumarate reductase (CoM/CoB) subunit A [EC:1.3.4.1]	Energy metabolism	Carbon fixation pathways in prokaryotes
K03390	0.004	hdrC2; heterodisulfide reductase subunit C2 [EC:1.8.7.3 1.8.98.4 1.8.98.5 1.8.98.6]	Energy metabolism	Methane metabolism
K03389	0.008	hdrB2; heterodisulfide reductase subunit B2 [EC:1.8.7.3 1.8.98.4 1.8.98.5 1.8.98.6]	Energy metabolism	Methane metabolism
K03388	0.009	hdrA2; heterodisulfide reductase subunit A2 [EC:1.8.7.3 1.8.98.4 1.8.98.5 1.8.98.6]	Energy metabolism	Methane metabolism
K00441	0.020	frhB; coenzyme F420 hydrogenase subunit beta [EC:1.12.98.1]	Energy metabolism	Methane metabolism
K14091	0.041	echF; ech hydrogenase subunit F	Energy metabolism	Methane metabolism
K12234	0.044	cofE, fbiB; coenzyme F420-0:L-glutamate ligase / coenzyme F420-1:gamma-L-glutamate ligase [EC:6.3.2.31 6.3.2.34]	Energy metabolism	Methane metabolism
K00196	0.045	cooF; anaerobic carbon-monoxide dehydrogenase iron sulfur subunit	Energy metabolism	Methane metabolism
K14091	0.041	echF; ech hydrogenase subunit F	Energy metabolism	Methane metabolism
K00196	0.045	cooF; anaerobic carbon-monoxide dehydrogenase iron sulfur subunit	Energy metabolism	Methane metabolism
K14088	0.047	echC; ech hydrogenase subunit C	Energy metabolism	Methane metabolism
K02113	0.025	ATPF1D, atpH; F-type H+-transporting ATPase subunit delta	Energy metabolism	Oxidative phosphorylation
K02111	0.036	ATPF1A, atpA; F-type H+-transporting ATPase subunit alpha [EC:7.1.2.2]	Energy metabolism	oxidative phosphorylation
K02108	0.037	ATPF0A, atpB; F-type H+-transporting ATPase subunit a	Energy metabolism	oxidative phosphorylation
K17995	0.041	hydG; sulfhydrogenase subunit gamma (sulfur reductase) [EC:1.12.98.4]	Energy metabolism	Sulfur metabolism
K01071	0.035	MCH; medium-chain acyl-[acyl-carrier-protein] hydrolase [EC:3.1.2.21]	Lipid metabolism	Fatty acid biosynthesis
K10441	0.033	rbsA; ribose transport system ATP-binding protein [EC:3.6.3.17]	Transport system	ABC-type monosaccharide transporter
K02002	0.007	proX; glycine betaine/proline transport system substrate-binding protein	Transport system	Glycine betaine/proline transport system
K02001	0.042	proW; glycine betaine/proline transport system permease protein	Transport system	Glycine betaine/proline transport system
K03455	0.002	TC.KEF; monovalent cation:H+ antiporter-2, CPA2 family	Transport system	K+ and NH4+ transporter
K02050	0.007	ABC.SN.P; NitT/TauT family transport system permease protein	Transport system	Nitrate/nitrite/cyanate uptake transporter - Taurine uptake transporter
K02051	0.013	ABC.SN.S; NitT/TauT family transport system substrate-binding protein	Transport system	Nitrate/nitrite/cyanate uptake transporter - Taurine uptake transporter
K02049	0.046	ABC.SN.A; NitT/TauT family transport system ATP-binding protein	Transport system	Nitrate/nitrite/cyanate uptake transporter - Taurine uptake transporter
K03118	0.008	tatC; sec-independent protein translocase protein TatC	Transport system	Protein secretion
K03116	0.028	tatA; sec-independent protein translocase protein TatA	Transport system	Protein secretion
K05772	0.017	tupA, vupA; tungstate transport system substrate-binding protein	Transport system	Tungstate transporter
K06857	0.040	tupC, vupC; tungstate transport system ATP-binding protein [EC:3.6.3.55]	Transport system	Tungstate transporter
K05773	0.041	tupB, vupB; tungstate transport system permease protein	Transport system	Tungstate transporter
K03298	0.010	TC.DME; drug/metabolite transporter, DME family	Transport system	Unknown specificity
K16925	0.008	ykoE; energy-coupling factor transport system substrate-specific component	Transport system	Vitamin transporter
K00230	0.007	hemG; menaquinone-dependent protoporphyrinogen oxidase [EC:1.3.5.3]	Metabolism of cofactors and vitamins	/
K08681	0.007	pdxT, pdx2; 5'-phosphate synthase pdxT subunit [EC:4.3.3.6]	Metabolism of cofactors and vitamins	/
K01845	0.019	hemL; glutamate-1-semialdehyde 2,1-aminomutase [EC:5.4.3.8]	Metabolism of cofactors and vitamins	/
K02304	0.021	MET8; precorrin-2 dehydrogenase / sirohydrochlorin ferrochelatase [EC:1.3.1.76 4.99.1.4]	Metabolism of cofactors and vitamins	/
K01749	0.042	hemC, HMBS; hydroxymethylbilane synthase [EC:2.5.1.61]	Metabolism of cofactors and vitamins	/
K03637	0.043	moaC, CNX3; cyclic pyranopterin monophosphate synthase [EC:4.6.1.17]	Metabolism of cofactors and vitamins	/
K06949	0.045	rsgA, engC; ribosome biogenesis GTPase / thiamine phosphate phosphatase [EC:3.6.1.- 3.1.3.100]	Metabolism of cofactors and vitamins	/
K03637	0.043	moaC, CNX3; cyclic pyranopterin monophosphate synthase [EC:4.6.1.17]	Metabolism of cofactors and vitamins	/
K06949	0.045	rsgA, engC; ribosome biogenesis GTPase / thiamine phosphate phosphatase [EC:3.6.1.- 3.1.3.100]	Metabolism of cofactors and vitamins	/
K02548	0.046	menA; 1,4-dihydroxy-2-naphthoate octaprenyltransferase [EC:2.5.1.74 2.5.1.-]	Metabolism of cofactors and vitamins	/
K00868	0.047	pdxK, pdxY; pyridoxine kinase [EC:2.7.1.35]	Metabolism of cofactors and vitamins	/
K01951	0.011	guaA, GMPS; GMP synthase (glutamine-hydrolysing) [EC:6.3.5.2]	Nucleotide metabolism	/
K03783	0.040	punA, PNP; purine-nucleoside phosphorylase [EC:2.4.2.1]	Nucleotide metabolism	/
K05873	0.049	cyaB; adenylate cyclase, class 2 [EC:4.6.1.1]	Nucleotide metabolism	/

## Sheet: Pivot table
Associated metabolism	Count of Associated enzymes
Aminoacid metabolism	12
Carbohydrate metabolism	10
Energy metabolism	15
Lipid metabolism	1
Metabolism of cofactors and vitamins	11
Nucleotide metabolism	3
Transport system	14
Grand Total	66

## Sheet: Pie chart
	Metabolism	Count	Percentage
	Aminoacid metabolism 18.2%	12	18.2%
	Carbohydrate metabolism 15.2%	10	15.2%
	Energy metabolism 22.7%	15	22.7%
	Lipid metabolism 1.5%	1	1.5%
	Metabolism of cofactors and vitamins 16.7%	11	16.7%
	Nucleotide metabolism 4.5%	3	4.5%
	Transport system 21.2%	14	21.2%
