# Supplementary material for: Magnetite Alters the Metabolic Interaction between Methanogens and Sulfate-Reducing Bacteria
Source: Environ Sci Technol. 2023 Oct 20;57(43):16399–413. doi: 10.1021/acs.est.3c05948 (PMC10620991; doi:10.1021/acs.est.3c05948)
Supplement: Supplementary file 5 — es3c05948_si_005.xlsx [file es3c05948_si_005.xlsx]

## Sheet: Caption
	Sheets:
	Raw data: data collected from the comparison between MAGs with fold change > 2 in Rmag and R-ctrl after magnetite
		addition in R-mag - EnrichM software (Mann-Whitney U Test), considering only p-values < 0.5
		Columns:
		Column A: KEGG accession number
		Column B: p-values calculated through EnrichM
		Column C: corresponding enzyme (acronym, name, and EC number)
		Column D: assigned general metabolism
		Column E: specified metabolism/module corresponding to the general metabolism assigned
	Filtered data: raw data filtered considering only certain general (and corresponding specified) metabolisms
		Columns:
		Column A: KEGG accession number
		Column B: p-values calculated through EnrichM
		Column C: corresponding enzyme (acronym, name, and EC number)
		Column D: assigned general metabolism
		Column E: specified metabolism/module corresponding to the general metabolism assigned
	Pivot table: used to calculate the number of enzymes associated to each general metabolism
	Pie chart: representing the data from the pivot table, in percentage

## Sheet: Raw data
KO number	p-value	Enzyme name	General metabolism	Specified metabolism/module
K02018	0.011	modB; molybdate transport system permease protein	Transport system
K10907	0.013	K10907; aminotransferase [EC:2.6.1.-]	Aminoacid metabolism
K11175	0.014	purN; phosphoribosylglycinamide formyltransferase 1 [EC:2.1.2.2]	Nucleotide metabolism
K01693	0.015	hisB; imidazoleglycerol-phosphate dehydratase [EC:4.2.1.19]	Aminoacid metabolism
K14415	0.015	RTCB, rtcB; tRNA-splicing ligase RtcB (3'-phosphate/5'-hydroxy nucleic acid ligase) [EC:6.5.1.8]
K00852	0.019	rbsK, RBKS; ribokinase [EC:2.7.1.15]	Carbohydrate metabolism
K04043	0.019	dnaK, HSPA9; molecular chaperone DnaK
K02017	0.019	modC; molybdate transport system ATP-binding protein [EC:3.6.3.29]	Transport system
K02823	0.021	pyrDII; dihydroorotate dehydrogenase electron transfer subunit	Nucleotide metabolism
K07106	0.023	murQ; N-acetylmuramic acid 6-phosphate etherase [EC:4.2.1.126]	Carbohydrate metabolism
K03390	0.023	hdrC2; heterodisulfide reductase subunit C2 [EC:1.8.7.3 1.8.98.4 1.8.98.5 1.8.98.6]	Energy metabolism	Methane metabolism
K00179	0.023	iorA; indolepyruvate ferredoxin oxidoreductase, alpha subunit [EC:1.2.7.8]
K00180	0.024	iorB; indolepyruvate ferredoxin oxidoreductase, beta subunit [EC:1.2.7.8]
K17828	0.027	pyrDI; dihydroorotate dehydrogenase (NAD+) catalytic subunit [EC:1.3.1.14]	Nucleotide metabolism
K06223	0.032	dam; DNA adenine methylase [EC:2.1.1.72]
K06898	0.032	larB; pyridinium-3,5-biscarboxylic acid mononucleotide synthase [EC:2.5.1.143]
K03116	0.033	tatA; sec-independent protein translocase protein TatA	Transport system
K00123	0.033	fdoG, fdhF, fdwA; formate dehydrogenase major subunit [EC:1.17.1.9]	Energy metabolism	Methane metabolism
K03312	0.033	gltS; glutamate:Na+ symporter, ESS family	Transport system
K02233	0.033	E2.7.8.26, cobS, cobV; adenosylcobinamide-GDP ribazoletransferase [EC:2.7.8.26]	Metabolism of co-factors and vitamins
K01266	0.033	dmpA, dap; D-aminopeptidase [EC:3.4.11.19]	Hydrolysis
K01749	0.033	hemC, HMBS; hydroxymethylbilane synthase [EC:2.5.1.61]	Metabolism of co-factors and vitamins
K09697	0.033	natA; sodium transport system ATP-binding protein [EC:7.2.2.3]	Transport system
K01129	0.034	dgt; dGTPase [EC:3.1.5.1]	Nucleotide metabolism
K11529	0.035	gck, gckA, GLYCTK; glycerate 2-kinase [EC:2.7.1.165]	Carbohydrate metabolism
K03750	0.035	moeA; molybdopterin molybdotransferase [EC:2.10.1.1]	Metabolism of co-factors and vitamins
K01126	0.036	E3.1.4.46, glpQ, ugpQ; glycerophosphoryl diester phosphodiesterase [EC:3.1.4.46]	Lipid metabolism
K00609	0.036	pyrB, PYR2; aspartate carbamoyltransferase catalytic subunit [EC:2.1.3.2]	Nucleotide metabolism
K15738	0.039	uup; ABC transport system ATP-binding/permease protein	Transport system
K09696	0.039	natB; sodium transport system permease protein	Transport system
K03389	0.041	hdrB2; heterodisulfide reductase subunit B2 [EC:1.8.7.3 1.8.98.4 1.8.98.5 1.8.98.6]	Energy metabolism	Methane metabolism
K11261	0.047	fwdE, fmdE; formylmethanofuran dehydrogenase subunit E [EC:1.2.7.12]	Energy metabolism	Methane metabolism
K00170	0.049	porB; pyruvate ferredoxin oxidoreductase beta subunit [EC:1.2.7.1]	Carbohydrate metabolism
K05772	0.049	tupA, vupA; tungstate transport system substrate-binding protein	Transport system
K03388	0.050	hdrA2; heterodisulfide reductase subunit A2 [EC:1.8.7.3 1.8.98.4 1.8.98.5 1.8.98.6]	Energy metabolism	Methane metabolism

## Sheet: Filtered data
KO number	p-value	Enzyme name	General metabolism	Specified metabolism/module
K01693	0.015	hisB; imidazoleglycerol-phosphate dehydratase [EC:4.2.1.19]	Aminoacid metabolism	Histidine metabolism
K10907	0.013	K10907; aminotransferase [EC:2.6.1.-]	Aminoacid metabolism	Transaminase
K07106	0.023	murQ; N-acetylmuramic acid 6-phosphate etherase [EC:4.2.1.126]	Carbohydrate metabolism	Amino sugar and nucleotide sugar metabolism
K00170	0.049	porB; pyruvate ferredoxin oxidoreductase beta subunit [EC:1.2.7.1]	Carbohydrate metabolism	Glycolysis / Gluconeogenesis
K00852	0.019	rbsK, RBKS; ribokinase [EC:2.7.1.15]	Carbohydrate metabolism	Pentose phosphate pathway
K11529	0.035	gck, gckA, GLYCTK; glycerate 2-kinase [EC:2.7.1.165]	Carbohydrate metabolism	Pentose phosphate pathway
K03390	0.023	hdrC2; heterodisulfide reductase subunit C2 [EC:1.8.7.3 1.8.98.4 1.8.98.5 1.8.98.6]	Energy metabolism	Methane metabolism
K00123	0.033	fdoG, fdhF, fdwA; formate dehydrogenase major subunit [EC:1.17.1.9]	Energy metabolism	Methane metabolism
K03389	0.041	hdrB2; heterodisulfide reductase subunit B2 [EC:1.8.7.3 1.8.98.4 1.8.98.5 1.8.98.6]	Energy metabolism	Methane metabolism
K11261	0.047	fwdE, fmdE; formylmethanofuran dehydrogenase subunit E [EC:1.2.7.12]	Energy metabolism	Methane metabolism
K03388	0.050	hdrA2; heterodisulfide reductase subunit A2 [EC:1.8.7.3 1.8.98.4 1.8.98.5 1.8.98.6]	Energy metabolism	Methane metabolism
K01126	0.036	E3.1.4.46, glpQ, ugpQ; glycerophosphoryl diester phosphodiesterase [EC:3.1.4.46]	Lipid metabolism	Glycerophospholipid metabolism
K03312	0.033	gltS; glutamate:Na+ symporter, ESS family	Transport system	Glutamate:Na+ symporter
K02018	0.011	modB; molybdate transport system permease protein	Transport system	Molybdate transporter
K02017	0.019	modC; molybdate transport system ATP-binding protein [EC:3.6.3.29]	Transport system	Molybdate transporter
K03116	0.033	tatA; sec-independent protein translocase protein TatA	Transport system	Protein secretion
K09697	0.033	natA; sodium transport system ATP-binding protein [EC:7.2.2.3]	Transport system	Signal transduction
K09696	0.039	natB; sodium transport system permease protein	Transport system	Signal transduction
K05772	0.049	tupA, vupA; tungstate transport system substrate-binding protein	Transport system	Tungstate transporter
K02233	0.033	E2.7.8.26, cobS, cobV; adenosylcobinamide-GDP ribazoletransferase [EC:2.7.8.26]	Metabolism of co-factors and vitamins	Porphyrin metabolism
K01749	0.033	hemC, HMBS; hydroxymethylbilane synthase [EC:2.5.1.61]	Metabolism of co-factors and vitamins	Porphyrin metabolism
K03750	0.035	moeA; molybdopterin molybdotransferase [EC:2.10.1.1]	Metabolism of co-factors and vitamins	Molybdenum cofactor biosynthesis
K11175	0.014	purN; phosphoribosylglycinamide formyltransferase 1 [EC:2.1.2.2]	Nucleotide metabolism	Purine metabolism
K02823	0.021	pyrDII; dihydroorotate dehydrogenase electron transfer subunit	Nucleotide metabolism	Pyrimidine metabolism
K17828	0.027	pyrDI; dihydroorotate dehydrogenase (NAD+) catalytic subunit [EC:1.3.1.14]	Nucleotide metabolism	Pyrimidine metabolism
K01129	0.034	dgt; dGTPase [EC:3.1.5.1]	Nucleotide metabolism	Purine metabolism
K00609	0.036	pyrB, PYR2; aspartate carbamoyltransferase catalytic subunit [EC:2.1.3.2]	Nucleotide metabolism	Pyrimidine metabolism

## Sheet: Pivot table
Row Labels	Count of Associated metabolism
Aminoacid metabolism	2
Carbohydrate metabolism	4
Energy metabolism	5
Lipid metabolism	1
Metabolism of co-factors and vitamins	3
Nucleotide metabolism	5
Transport system	7
Grand Total	27

## Sheet: Pie chart
	Associated metabolism	Count	Percentage
	Aminoacid metabolism 7.4%	2	7.4%
	Carbohydrate metabolism 14.8%	4	14.8%
	Energy metabolism 18.5%	5	18.5%
	Lipid metabolism 3.7%	1	3.7%
	Metabolism of co-factors and vitamins 11.1%	3	11.1%
	Nucleotide metabolism 18.5%	5	18.5%
	Transport system 25.9%	7	25.9%
